# Supplementary material for: Prolonged cardiac NR4A2 activation causes dilated cardiomyopathy in mice
Source: Basic Res Cardiol. 2022 Jul 1;117(1):33. doi: 10.1007/s00395-022-00942-7 (PMC9249728; doi:10.1007/s00395-022-00942-7)
Supplement: Supplementary file 2 — Supplementary file2 (XLSX 541 KB) [file 395_2022_942_MOESM2_ESM.xlsx]

## Sheet: Sheet1
Dataset S1. List of genes differentially regulated in the left ventricle of Nr4a2-icTg mice at 21 days after tamoxifen (tam) injection compared to Cre control animals.
Row Number	Gene Symbol	FDR	Average FPKM in Cre control + tam	Average FPKM in Nr4a2-icTg + tam	Fold-change
1	Fam184a	< 1e-07	0.44	11.49	26.1136
2	Nr4a2	< 1e-07	0.91	380.02	417.604
3	Uchl1	< 1e-07	15.12	120.46	7.96693
4	Rian	< 1e-07	4.79	451.33	94.2234
5	Tpbgl	< 1e-07	2.17	34.85	16.0599
6	Masp1	< 1e-07	6.55	134.37	20.5145
7	Trabd	< 1e-07	40.44	176.69	4.36919
8	H2-T22	< 1e-07	20.85	94.14	4.51511
9	Meg3	< 1e-07	6.79	577.4	85.0368
10	Rptor	< 1e-07	14.68	66.14	4.50545
11	Cops7b	< 1e-07	7.65	38.17	4.98954
12	Irf5	< 1e-07	2.73	50.98	18.674
13	C2cd5	< 1e-07	8.72	43.47	4.98509
14	Cdc14b	< 1e-07	7.12	36.48	5.1236
15	Ddah1	< 1e-07	3.8	55.05	14.4868
16	Nme3	< 1e-07	31.81	127.08	3.99497
17	Wtip	< 1e-07	9.8	66.86	6.82245
18	Echdc2	< 1e-07	56.03	182.08	3.24969
19	Tenm4	< 1e-07	0.11	9.24	84
20	Sulf2	< 1e-07	31.22	161.87	5.18482
21	Tspyl5	< 1e-07	6.91	40.21	5.8191
22	Slc16a3	< 1e-07	0.98	46.69	47.6429
23	Jpt1	< 1e-07	67.54	286.96	4.24874
24	Ano10	< 1e-07	44.91	16.7	0.371855
25	Eno3	< 1e-07	1732.41	7975.13	4.60349
26	Serpinb9	< 1e-07	13.92	53.5	3.84339
27	Fhl1	< 1e-07	135.46	2254.35	16.6422
28	Pde6d	< 1e-07	46.55	126.97	2.7276
29	Mov10l1	< 1e-07	27.96	145.14	5.19099
30	Larp6	< 1e-07	1.46	28.4	19.4521
31	Inhba	< 1e-07	1.07	29.23	27.3178
32	Dennd2c	< 1e-07	1.48	13.01	8.79054
33	Mum1l1	< 1e-07	1.44	52.77	36.6458
34	Syk	< 1e-07	17.4	44.22	2.54138
35	Scai	< 1e-07	2.66	25.8	9.69925
36	Hspa4	< 1e-07	114.4	380.05	3.32212
37	Scrn1	< 1e-07	6.47	45.55	7.04019
38	Fstl3	< 1e-07	4.63	56.11	12.1188
39	Usp28	< 1e-07	84.38	253.12	2.99976
40	Grk5	< 1e-07	28.02	97.61	3.48358
41	Pon2	< 1e-07	54.12	185.43	3.42627
42	Msrb3	< 1e-07	105.06	243.14	2.3143
43	Podxl2	< 1e-07	13.74	53.05	3.86099
44	Map3k4	< 1e-07	20.97	56.37	2.68813
45	Cdc42	< 1e-07	168.28	486.72	2.89232
46	Plscr1	< 1e-07	16.94	97.33	5.74557
47	Adra1b	< 1e-07	20.14	4.36	0.216485
48	Tmem43	< 1e-07	22.02	74.8	3.39691
49	9330188P03Rik	< 1e-07	2.97	24.28	8.17508
50	Gng11	< 1e-07	95.49	762.16	7.98157
51	AU040320	< 1e-07	25.4	54.48	2.14488
52	Rgs6	< 1e-07	10.02	45.92	4.58283
53	Cd24a	< 1e-07	2.92	105.47	36.1199
54	Ermp1	< 1e-07	8.18	28.89	3.53178
55	Sh3gl2	< 1e-07	0.93	17.16	18.4516
56	Otub2	< 1e-07	3.3	16.46	4.98788
57	Calhm5	< 1e-07	4.42	26.55	6.00679
58	Pxylp1	< 1e-07	4.94	23.74	4.80567
59	Cidea	< 1e-07	47.1	108.13	2.29575
60	A830010M20Rik	< 1e-07	2.01	7.07	3.51741
61	Clstn1	< 1e-07	46.04	115.6	2.51086
62	Creb3l2	< 1e-07	12.96	56.22	4.33796
63	Slc2a13	< 1e-07	0.28	6.23	22.25
64	Akip1	< 1e-07	14.86	55.35	3.72476
65	Epb41l1	< 1e-07	4.9	27.98	5.7102
66	Galnt10	< 1e-07	5.26	31.7	6.02662
67	Cystm1	< 1e-07	92.38	340.11	3.68164
68	Clcf1	< 1e-07	0.92	42.14	45.8043
69	Sema3c	< 1e-07	9.83	39.3	3.99797
70	Raver2	< 1e-07	2.13	9.47	4.44601
71	Cdc42ep1	< 1e-07	42.17	114.37	2.71212
72	Stk38l	< 1e-07	10.81	35.53	3.28677
73	Rtl8c	< 1e-07	17.64	73.89	4.18878
74	Tgm2	< 1e-07	219.53	685.7	3.12349
75	Maged2	< 1e-07	19.28	75.4	3.91079
76	Naa60	< 1e-07	45.51	119.16	2.61833
77	Atp6v1g1	< 1e-07	194.61	353.16	1.81471
78	Plcl1	< 1e-07	2.81	14.09	5.01423
79	Gas2l3	< 1e-07	0.99	4.7	4.74747
80	Sh3bp4	< 1e-07	8.1	28.71	3.54444
81	Ckmt2	< 1e-07	3214.56	7539.07	2.34529
82	Prkcq	< 1e-07	2.46	47.87	19.4593
83	Fam81a	< 1e-07	10.11	36.23	3.58358
84	Pla2g16	< 1e-07	94.48	304.61	3.22407
85	Apbb1	< 1e-07	88.39	29.45	0.333182
86	Ace2	< 1e-07	1.57	9.77	6.22293
87	Slc1a2	< 1e-07	0.12	3.32	27.6667
88	Tcn2	< 1e-07	54.08	114.79	2.1226
89	Ubl3	< 1e-07	90.52	199.87	2.20802
90	Cers6	< 1e-07	1.38	5.39	3.9058
91	Mapk10	< 1e-07	6.37	31.52	4.94819
92	Faap20	< 1e-07	9.82	28.95	2.94807
93	Ptp4a1	< 1e-07	41.24	110.74	2.68526
94	Klhl41	< 1e-07	73.55	165.2	2.24609
95	Npr3	< 1e-07	8.61	39.02	4.53194
96	Enpep	< 1e-07	6.93	53.92	7.78066
97	Msrb1	< 1e-07	161.72	442.1	2.73374
98	Pam	< 1e-07	431.16	1371.15	3.18014
99	Fam168a	< 1e-07	19.58	49.1	2.50766
100	Mttp	< 1e-07	3.93	23.68	6.02545
101	Stxbp1	< 1e-07	7.78	27.61	3.54884
102	Phc1	< 1e-07	7.38	18.82	2.55014
103	Pgm2l1	< 1e-07	4.63	16.2	3.49892
104	Gsto1	< 1e-07	252.78	562.77	2.22632
105	Grhl2	< 1e-07	1.25	6.43	5.144
106	Aldh1l2	< 1e-07	7.28	2.13	0.292582
107	Rnf130	< 1e-07	65.88	134.14	2.03613
108	Gm13363	< 1e-07	184.29	432.79	2.34842
109	Hip1	< 1e-07	15.37	36.7	2.38777
110	Pkm	< 1e-07	1042	2968.96	2.84929
111	Rhbdl1	< 1e-07	3.16	24.12	7.63291
112	Sntb1	< 1e-07	2.51	15.12	6.0239
113	Tbx20	< 1e-07	43.57	133.79	3.07069
114	Akap2	< 1e-07	49.21	182.54	3.70941
115	Capn6	< 1e-07	0.1	1.93	19.3
116	Tac1	< 1e-07	3.46	55.29	15.9798
117	Tmem97	< 1e-07	5.61	21.65	3.85918
118	Pik3cb	< 1e-07	10.63	29.1	2.73754
119	Cast	< 1e-07	101.7	250.75	2.46559
120	Tceal8	< 1e-07	17.93	46.3	2.58226
121	Slc25a22	< 1e-07	48.36	12.29	0.254136
122	Rasgrf2	< 1e-07	3.93	20.27	5.15776
123	Usp47	< 1e-07	71.67	176.42	2.46156
124	Rapgef5	< 1e-07	12.74	60.2	4.72527
125	Scp2	< 1e-07	313.35	785.95	2.50822
126	Txnl1	< 1e-07	80.9	176.15	2.17738
127	Smim3	< 1e-07	9.22	40.49	4.39154
128	P3h2	< 1e-07	2.98	24.54	8.2349
129	Gcnt2	< 1e-07	6.38	17.35	2.71944
130	B3galt1	< 1e-07	0.59	4.53	7.67797
131	Smarcal1	< 1e-07	9.16	21.41	2.33734
132	Cltb	< 1e-07	59.87	204.26	3.41173
133	Mfge8	< 1e-07	134.72	349.6	2.59501
134	Snd1	< 1e-07	40.97	92.62	2.26068
135	Nucb1	< 1e-07	101.73	190.52	1.8728
136	Dctn6	< 1e-07	94.75	285.32	3.01129
137	Pcdhac2	< 1e-07	0.19	28.83	151.737
138	Rab6a	< 1e-07	101.8	282.09	2.77102
139	Dgat2	< 1e-07	363.79	86.96	0.239039
140	Bag1	< 1e-07	317.01	658.54	2.07735
141	Scn1b	< 1e-07	24.97	331.77	13.2867
142	Sra1	< 1e-07	68.76	214.33	3.11707
143	Apbb3	< 1e-07	7.5	24.35	3.24667
144	Ank3	< 1e-07	20.59	65.17	3.16513
145	Nabp1	< 1e-07	45.35	144.66	3.18986
146	Tpra1	< 1e-07	29.56	75.63	2.55853
147	Ormdl1	< 1e-07	18.82	37.06	1.96918
148	Cerk	< 1e-07	26.3	72.01	2.73802
149	Otulin	< 1e-07	34.18	96.99	2.83762
150	Lgi2	< 1e-07	0.89	4.57	5.13483
151	Ddx24	< 1e-07	56.19	104.35	1.85709
152	Stt3b	< 1e-07	37.11	69.48	1.87227
153	Myo1e	< 1e-07	5.09	11.64	2.28684
154	Rpl3	< 1e-07	217.9	662.4	3.03993
155	Krt18	< 1e-07	0.58	26.97	46.5
156	Csrp3	< 1e-07	2567.14	5907.72	2.30128
157	Cavin2	< 1e-07	181.57	447.24	2.46318
158	Sppl2a	< 1e-07	38.26	72.27	1.88892
159	Rbm43	< 1e-07	4.66	16.04	3.44206
160	Kif5c	< 1e-07	0.62	2.92	4.70968
161	Spsb4	< 1e-07	9.29	51.42	5.53498
162	Rtl8b	< 1e-07	89.29	163.66	1.8329
163	Dact3	< 1e-07	14.9	67.26	4.51409
164	Galnt18	< 1e-07	10.54	33.08	3.13852
165	Ptp4a3	< 1e-07	224.37	111.31	0.4961
166	Nmrk2	< 1e-07	2.64	50.63	19.178
167	Marveld2	< 1e-07	0.6	19.48	32.4667
168	Lap3	< 1e-07	66.02	150.26	2.27598
169	Gcnt1	< 1e-07	1.86	11.91	6.40323
170	Tctn1	< 1e-07	3.16	11.77	3.72468
171	Slc39a13	< 1e-07	19.48	76.03	3.90298
172	Tmem98	< 1e-07	12.62	61.11	4.84231
173	Mbd2	< 1e-07	117.27	193.67	1.65149
174	Lypd6	< 1e-07	0.21	7.25	34.5238
175	Ptprd	< 1e-07	2.81	8.72	3.1032
176	Sorbs2	< 1e-07	239.46	472.66	1.97386
177	Hspa12a	< 1e-07	13.46	6.3	0.468053
178	Triqk	< 1e-07	5.12	19.1	3.73047
179	Socs7	< 1e-07	12.35	28.44	2.30283
180	Abhd8	< 1e-07	21.23	63.96	3.01272
181	Ddr1	< 1e-07	16.68	35.88	2.15108
182	Btbd6	< 1e-07	19.34	36.98	1.9121
183	Lrrc8b	< 1e-07	3.44	10.94	3.18023
184	Paics	< 1e-07	188.73	333.61	1.76766
185	Tg	< 1e-07	0.57	10.8	18.9474
186	Kif1a	< 1e-07	0.48	11.39	23.7292
187	Ankrd1	< 1e-07	952.93	3181.59	3.33874
188	Slitrk4	< 1e-07	0.67	3.14	4.68657
189	Arhgap35	< 1e-07	25.54	67.33	2.63626
190	Gstm5	< 1e-07	98.48	176.94	1.79671
191	Eef1a1	< 1e-07	1082.57	2361.24	2.18114
192	Gpt	< 1e-07	38.51	7.74	0.200987
193	Tmem135	< 1e-07	39.53	22.64	0.57273
194	Tbl1x	< 1e-07	25.96	57.37	2.20994
195	Slc45a3	< 1e-07	3.47	38.02	10.9568
196	AW011738	< 1e-07	6.41	22.64	3.53198
197	Nsmf	< 1e-07	9.12	22.44	2.46053
198	Hbegf	< 1e-07	20.22	78.8	3.89713
199	Ilk	< 1e-07	94.41	240.94	2.55206
200	Il6st	< 1e-07	90.45	144.65	1.59923
201	Itga3	< 1e-07	5.29	12.86	2.431
202	Lgi1	< 1e-07	3.19	0.35	0.109718
203	Adcy5	< 1e-07	35.75	79.38	2.22042
204	Agrn	< 1e-07	17.98	49.05	2.72803
205	Mbnl1	< 1e-07	100.69	183.31	1.82054
206	Ormdl3	< 1e-07	57.15	154.14	2.69711
207	Lamc2	< 1e-07	3.99	11.69	2.92982
208	Phkg1	< 1e-07	17.6	61.98	3.52159
209	Adamts7	< 1e-07	10.66	2.86	0.268293
210	Ptprn	< 1e-07	2.47	9.95	4.02834
211	Cenpe	< 1e-07	0.26	2.68	10.3077
212	Spsb3	< 1e-07	31.31	71.47	2.28266
213	Kat7	< 1e-07	12.59	21.23	1.68626
214	Napb	< 1e-07	0.99	4.81	4.85859
215	Ptp4a2	< 1e-07	192.92	340.7	1.76602
216	Actr1b	< 1e-07	72.29	151.14	2.09075
217	Gm2a	< 1e-07	10.42	27.1	2.60077
218	Efhd2	< 1e-07	27.15	72.16	2.65783
219	Ykt6	< 1e-07	63.46	132.37	2.08588
220	Mras	< 1e-07	3.53	11.89	3.36827
221	Ptpn1	< 1e-07	12.39	43.04	3.47377
222	Pnck	< 1e-07	10.08	2.76	0.27381
223	Plpp1	< 1e-07	75.64	227.61	3.00912
224	Sbk1	< 1e-07	83.72	25.63	0.30614
225	Mtmr1	< 1e-07	18.08	34.78	1.92367
226	Bche	< 1e-07	17.14	43.11	2.51517
227	Ehd4	< 1e-07	290.49	486.77	1.67569
228	Mpi	< 1e-07	112.15	228.07	2.03362
229	Tmem71	< 1e-07	10.43	40.63	3.89549
230	Sv2b	< 1e-07	0.3	3.15	10.5
231	Eipr1	< 1e-07	8.54	33.99	3.98009
232	Bace2	< 1e-07	1.55	4.01	2.5871
233	Pja1	< 1e-07	21.48	52.72	2.45438
234	Hsd17b12	< 1e-07	24.02	55.79	2.32265
235	Pfkm	< 1e-07	818.88	1829.98	2.23474
236	Pde10a	< 1e-07	0.98	7.61	7.76531
237	Pcnx2	< 1e-07	0.084	1.82	21.6667
238	Fam114a1	< 1e-07	10.33	41.62	4.02904
239	Crebl2	< 1e-07	15.81	33.08	2.09235
240	Cep170b	< 1e-07	5.73	13.36	2.33159
241	Tom1l2	< 1e-07	86.82	158.54	1.82608
242	Hdc	< 1e-07	1.11	5.58	5.02703
243	Crnde	< 1e-07	7.69	20.44	2.658
244	Gm11756	< 1e-07	6.09	15.95	2.61905
245	Efcab2	< 1e-07	90.57	31.54	0.348239
246	P2ry1	< 1e-07	32.41	10.84	0.334465
247	Dcun1d5	< 1e-07	45.26	105.34	2.32744
248	Pgam2	< 1e-07	1131.02	2342.16	2.07084
249	Serpinb6b	< 1e-07	66.24	173.69	2.62213
250	Mybpc2	< 1e-07	13.1	73.16	5.58473
251	Cdkl1	< 1e-07	12.22	37.55	3.07283
252	Zfp24	< 1e-07	19.17	41.53	2.16641
253	Stbd1	< 1e-07	12.77	49	3.83712
254	Scube2	< 1e-07	8.51	2.8	0.329025
255	Pttg1ip	< 1e-07	111.45	166.82	1.49681
256	Capn1	< 1e-07	19.72	33.68	1.70791
257	Prlr	< 1e-07	2.08	10.69	5.13942
258	Rai14	< 1e-07	3.67	11.21	3.0545
259	Ankrd39	< 1e-07	5.85	17.89	3.05812
260	Acot9	< 1e-07	30.19	89.03	2.94899
261	Plscr2	< 1e-07	29.67	79.72	2.68689
262	Atp9a	< 1e-07	37.54	122.62	3.26638
263	Bmyc	< 1e-07	16.2	46.63	2.8784
264	Aldh18a1	< 1e-07	5.07	20.36	4.01578
265	Hgsnat	< 1e-07	18.31	35.73	1.95139
266	E130311K13Rik	< 1e-07	9.47	19.5	2.05913
267	B930095G15Rik	< 1e-07	1.25	3.89	3.112
268	Alpl	< 1e-07	26.29	89.11	3.3895
269	Adamtsl2	< 1e-07	10.42	69.12	6.6334
270	Rbbp9	< 1e-07	15.14	28.69	1.89498
271	Tmem184c	< 1e-07	16.32	32.69	2.00306
272	Rab43	< 1e-07	9.47	36.7	3.8754
273	Fhdc1	< 1e-07	0.14	7.31	52.2143
274	Slc7a2	< 1e-07	1.49	5.69	3.81879
275	Bnip3l	< 1e-07	58.25	113.48	1.94815
276	Anapc7	< 1e-07	30.81	50.23	1.63031
277	Tuba8	< 1e-07	226.34	82.84	0.365998
278	Arid5a	< 1e-07	3.65	14.22	3.89589
279	2310040G24Rik	< 1e-07	37.06	11.58	0.312466
280	Tes	< 1e-07	3.73	15.84	4.24665
281	Gm6644	< 1e-07	342.54	578.62	1.6892
282	Rasl11b	< 1e-07	33.6	139.02	4.1375
283	Vdac3	< 1e-07	481	767.92	1.59651
284	Vmp1	< 1e-07	41.16	97.88	2.37804
285	Pgk1	< 1e-07	482.69	1618.94	3.354
286	Kif26b	< 1e-07	0.89	3.17	3.5618
287	Dap	< 1e-07	18.8	116.07	6.17394
288	Cx3cl1	< 1e-07	5.38	35.84	6.66171
289	Tmem9	< 1e-07	16.31	45.65	2.7989
290	Cd44	< 1e-07	5.6	16.2	2.89286
291	Fbxo10	< 1e-07	8.16	16.07	1.96936
292	Zbtb33	< 1e-07	10.19	20.65	2.0265
293	Gmpr	< 1e-07	161.72	327.42	2.02461
294	Mapkapk2	< 1e-07	289.05	515.77	1.78436
295	Inpp4a	< 1e-07	11.68	27.36	2.34247
296	Fstl4	< 1e-07	4.68	19.33	4.13034
297	Lipa	< 1e-07	28.91	70.15	2.4265
298	Enho	< 1e-07	21.96	7.15	0.325592
299	Smyd1	< 1e-07	410.16	924.91	2.255
300	Tcta	< 1e-07	58.69	107.62	1.8337
301	Rab1b	< 1e-07	195.98	297.84	1.51975
302	Map1lc3a	< 1e-07	773.68	1309.44	1.69248
303	Ppp2r2d	< 1e-07	41.78	95.17	2.27788
304	Usp35	< 1e-07	0.82	5.28	6.43902
305	Acsm5	< 1e-07	4.51	0.17	0.037694
306	Pcx	< 1e-07	25.54	13.16	0.51527
307	Fblim1	< 1e-07	156.61	50.58	0.322968
308	Ube2g2	< 1e-07	81.67	149.02	1.82466
309	Eif5a2	< 1e-07	2.08	6.67	3.20673
310	Klhl23	< 1e-07	31.78	14.82	0.466331
311	Abcb6	< 1e-07	19.05	35.1	1.84252
312	Arl5a	< 1e-07	35.76	63.06	1.76342
313	Gabarapl2	< 1e-07	183.85	394.91	2.148
314	Gls	< 1e-07	51.09	104.54	2.04619
315	Nudt4	< 1e-07	257.85	630.72	2.44607
316	Lama5	< 1e-07	40.25	7.89	0.196025
317	C1galt1	< 1e-07	15.94	30.04	1.88457
318	Lrrc3	< 1e-07	0.34	5.24	15.4118
319	Pdzd11	< 1e-07	36.36	76.39	2.10094
320	Smpx	< 1e-07	611.18	1121	1.83416
321	Dlat	< 1e-07	287.45	538.31	1.87271
322	Aph1b	< 1e-07	6.3	19.56	3.10476
323	Nubp1	< 1e-07	7.95	17.87	2.2478
324	Maged1	< 1e-07	88.51	155.29	1.75449
325	Ackr4	< 1e-07	3.43	20.06	5.8484
326	Copg2	< 1e-07	24.73	42.26	1.70886
327	Gns	< 1e-07	62.41	115.52	1.85099
328	Ctdspl	< 1e-07	4.51	12.54	2.78049
329	Acsf2	< 1e-07	31.76	10.31	0.324622
330	Arsb	< 1e-07	7.09	13.39	1.88858
331	Atp2a2	< 1e-07	9134.51	2283.8	0.250019
332	Cenpb	< 1e-07	176.38	314.43	1.78269
333	Pmp22	< 1e-07	60.07	187.31	3.1182
334	Mmp15	< 1e-07	47.08	21.22	0.450722
335	Tbc1d4	< 1e-07	44.89	21.56	0.480285
336	Dvl1	< 1e-07	30.85	53.02	1.71864
337	Gm19522	< 1e-07	4.06	0.87	0.214286
338	Lgals4	< 1e-07	53.03	7.19	0.135584
339	Ptprs	< 1e-07	20.33	35.42	1.74225
340	Sipa1l1	< 1e-07	4.87	10.35	2.12526
341	Serpine2	< 1e-07	29.5	92.2	3.12542
342	Fam161b	< 1e-07	10.08	3	0.297619
343	3425401B19Rik	< 1e-07	66.46	24.23	0.36458
344	Tomm70a	< 1e-07	77.41	173.33	2.23912
345	Prss23	< 1e-07	10.39	33.41	3.21559
346	Usp53	< 1e-07	6.07	12.76	2.10214
347	Prkag2	< 1e-07	23.78	50.85	2.13835
348	Rasl11a	< 1e-07	1.66	25.8	15.5422
349	Myl3	< 1e-07	12211.5	4897.66	0.401068
350	Osbpl9	< 1e-07	72.89	120.04	1.64687
351	Tcf25	< 1e-07	117.33	187.83	1.60087
352	Ppp1cb	< 1e-07	368.54	576.84	1.5652
353	Rnd2	< 1e-07	6.88	20.03	2.91134
354	Cib2	< 1e-07	0.99	5.29	5.34343
355	Gm14322	< 1e-07	2.94	18.44	6.27211
356	Gapdh	< 1e-07	3009.42	5261.81	1.74845
357	Rapsn	< 1e-07	16.85	32.02	1.9003
358	Hk2	< 1e-07	146.07	73.51	0.503252
359	Wfdc1	< 1e-07	28.05	5.81	0.20713
360	Lsm11	< 1e-07	2.39	6.69	2.79916
361	Atp1a2	< 1e-07	344.46	176.44	0.512222
362	Clic5	< 1e-07	201.35	412.59	2.04912
363	Slc23a2	< 1e-07	9.37	18.87	2.01387
364	Gcdh	< 1e-07	86.36	42.79	0.495484
365	Sh3bp5l	< 1e-07	23.58	55.1	2.33673
366	Hist1h1c	< 1e-07	59.6	115.8	1.94295
367	Dlg2	< 1e-07	0.73	2.87	3.93151
368	Dip2b	< 1e-07	9.64	20.1	2.08506
369	Smim14	< 1e-07	53.55	100.16	1.8704
370	6430548M08Rik	< 1e-07	8.04	17.34	2.15672
371	Me2	< 1e-07	3.7	6.81	1.84054
372	Rragd	< 1e-07	79.81	26.11	0.327152
373	Ablim1	< 1e-07	224.61	100.19	0.446062
374	Fbxw17	< 1e-07	2.24	6.41	2.86161
375	Ptpn4	< 1e-07	15.02	7.48	0.498003
376	Gfod1	< 1e-07	16.73	27.81	1.66228
377	Prkd1	< 1e-07	5.44	12.4	2.27941
378	Slc25a34	< 1e-07	228.64	47.52	0.207838
379	Tmem88b	< 1e-07	0.89	15.13	17
380	Ogfrl1	< 1e-07	18.44	55.55	3.01247
381	Canx	< 1e-07	212.72	133.85	0.629231
382	Isoc2a	< 1e-07	102.79	51.88	0.504718
383	Ctsd	< 1e-07	1207.83	2219.63	1.8377
384	Pitpnm1	< 1e-07	12	22.8	1.9
385	Cpt2	< 1e-07	264.27	89.91	0.34022
386	Nop16	< 1e-07	13.6	34.31	2.52279
387	As3mt	< 1e-07	67.4	38.94	0.577745
388	Ptprk	< 1e-07	9.04	21.22	2.34735
389	Ulk3	< 1e-07	6.06	16.91	2.79043
390	Kbtbd11	< 1e-07	1.25	6.22	4.976
391	Tbc1d8b	2.64e-06	5.07	10.8	2.13018
392	Nsdhl	2.64e-06	4.91	8.35	1.70061
393	Cdadc1	2.64e-06	47.22	81.65	1.72914
394	Adk	2.64e-06	242.63	153.71	0.633516
395	Tsc22d4	2.64e-06	151.05	72.42	0.479444
396	Cul7	2.64e-06	11.22	20.94	1.86631
397	Gemin5	2.64e-06	5.98	10.66	1.78261
398	Sec31b	2.64e-06	11.02	6.03	0.547187
399	Acot1	2.64e-06	47.94	2.24	0.0467251
400	Cux2	2.64e-06	4.82	9.86	2.04564
401	Creg1	2.64e-06	178.51	87.92	0.492521
402	Atp6v0e2	2.64e-06	9.05	26.31	2.90718
403	Sh3bgrl2	2.64e-06	2.48	6.79	2.7379
404	Tmem141	2.64e-06	46.24	74.19	1.60446
405	Mtmr6	2.64e-06	35.66	67.71	1.89877
406	Nfe2l1	2.64e-06	330.33	203.31	0.615475
407	Nubpl	2.64e-06	21.12	55.45	2.62547
408	Adora1	2.64e-06	10.15	40.45	3.98522
409	Pgm3	2.64e-06	3.43	7.1	2.06997
410	Map3k20	2.64e-06	96.62	53.12	0.549783
411	Ncdn	2.64e-06	13.48	30.85	2.28858
412	Shroom3	2.64e-06	18.46	74.37	4.02871
413	Abcb9	2.64e-06	8.12	22.65	2.78941
414	Hspa2	2.64e-06	4.83	10.28	2.12836
415	Hfe2	2.64e-06	244.05	115.15	0.47183
416	Vwa5a	2.64e-06	29	58.19	2.00655
417	Cmss1	2.64e-06	70.87	15.23	0.214901
418	Nkx2-5	2.64e-06	74.23	140.45	1.89209
419	Ppara	2.64e-06	34.56	8.67	0.250868
420	Cttn	2.64e-06	35.02	127.22	3.63278
421	Zfp367	2.64e-06	24.67	42.39	1.71828
422	Dnaja4	2.64e-06	97.27	222.89	2.29146
423	Slc38a3	2.64e-06	80.75	22.47	0.278266
424	Plin3	2.64e-06	198.12	96.66	0.487886
425	Ap3s1	2.64e-06	23.61	61.29	2.59593
426	Pdlim5	2.64e-06	894.41	1649.71	1.84447
427	Aldoa	2.64e-06	3244.16	5532.54	1.70538
428	Orai3	2.64e-06	25.18	53.93	2.14178
429	Pla2g12a	2.64e-06	68.38	111.04	1.62387
430	Fsd2	2.64e-06	240.5	99.08	0.411975
431	Deptor	2.64e-06	7.28	17.4	2.39011
432	Lrpprc	2.64e-06	138.09	64.39	0.46629
433	Plekhm2	2.64e-06	75.54	34.98	0.463066
434	Carnmt1	2.64e-06	111.44	64.62	0.579864
435	Rtca	2.64e-06	23.31	47.71	2.04676
436	Smyd2	2.64e-06	126.16	226.11	1.79225
437	Kctd6	2.64e-06	12.54	21.09	1.68182
438	Intu	2.64e-06	16.63	7.96	0.478653
439	Ints4	2.64e-06	31	18.28	0.589677
440	Kcnj2	2.64e-06	32.32	14.57	0.450804
441	Spns2	2.64e-06	9.68	20.43	2.11054
442	Poglut1	2.64e-06	12.35	20.34	1.64696
443	Parp3	2.64e-06	31.51	66.8	2.11996
444	Ctps	2.64e-06	30.47	55.2	1.81162
445	Scn4b	2.64e-06	28.03	1.57	0.0560114
446	Lrpap1	2.64e-06	46.84	79.42	1.69556
447	Cnot8	2.64e-06	44.08	63.84	1.44828
448	Tbc1d1	2.64e-06	9.5	25.33	2.66632
449	Ldlrad4	2.64e-06	7.85	18.27	2.32739
450	Gbe1	2.64e-06	53.75	107.27	1.99572
451	Chmp4c	2.64e-06	20.87	62.69	3.00383
452	Zfp764	2.64e-06	2.93	6.1	2.08191
453	Pfdn1	2.64e-06	123.81	188.68	1.52395
454	Ctr9	2.64e-06	11.45	18.96	1.6559
455	Slc25a20	2.64e-06	280.88	106.3	0.378453
456	Tgfb3	2.64e-06	10.6	35.77	3.37453
457	Lyrm4	2.64e-06	15.3	37.4	2.44444
458	Hadha	2.64e-06	1465.82	505.56	0.344899
459	Gsg1l	2.64e-06	7.13	17.67	2.47826
460	Pank4	2.64e-06	40.79	23.13	0.567051
461	Slc8a1	2.64e-06	74.56	143.95	1.93066
462	Eprn	2.64e-06	2.26	18.91	8.36726
463	Cyld	2.64e-06	16.13	27	1.6739
464	Ptms	2.64e-06	194.42	414.79	2.13347
465	AI593442	2.64e-06	0.41	8.3	20.2439
466	Zbed5	2.64e-06	0.77	3.19	4.14286
467	Syt7	2.64e-06	13.72	4.63	0.337464
468	1810037I17Rik	2.64e-06	90.9	191.84	2.11045
469	Dad1	2.64e-06	136.15	259.21	1.90386
470	2310002L09Rik	2.64e-06	78.36	183.37	2.3401
471	Cdkn2d	2.64e-06	23.01	40.49	1.75967
472	Cnnm2	2.64e-06	5.25	10.04	1.91238
473	Prr13	2.64e-06	38.14	78.73	2.06424
474	Cacna1s	2.64e-06	4.85	0.41	0.0845361
475	Slc10a3	2.64e-06	6.17	21.57	3.49595
476	Map3k5	2.64e-06	25.64	14.26	0.556162
477	Sdf2	2.64e-06	51.78	78.51	1.51622
478	Nek7	2.64e-06	86.76	131.52	1.51591
479	Nrbp2	2.64e-06	23.62	36.45	1.54318
480	Ankrd23	2.64e-06	377.69	1275.79	3.37788
481	Csgalnact2	2.64e-06	21.75	36.49	1.6777
482	Alad	2.64e-06	19	8.58	0.451579
483	Brip1	2.64e-06	0.48	1.34	2.79167
484	Ppp1r3b	2.64e-06	15.03	7.94	0.528277
485	Ctgf	2.64e-06	97.43	553	5.67587
486	Dusp18	2.64e-06	36.02	100.2	2.78179
487	Tmem59	2.64e-06	191.2	263.78	1.3796
488	Lrrk2	2.64e-06	7.04	15.51	2.20312
489	Etfdh	2.64e-06	875.81	391.62	0.447152
490	Cox8a	2.64e-06	461.91	725.6	1.57087
491	Pfn1	2.64e-06	285.74	514.87	1.80188
492	Plpp2	2.64e-06	1.37	11.6	8.46715
493	Acaa2	2.64e-06	1209	442.86	0.366303
494	Apool	2.64e-06	91.55	150.91	1.64839
495	2010111I01Rik	2.64e-06	57.99	144.43	2.4906
496	Galk2	2.64e-06	7.73	12.21	1.57956
497	Fam104a	2.64e-06	15.53	34.13	2.19768
498	Wls	2.64e-06	47.75	86.8	1.8178
499	Hrc	2.64e-06	1092.01	423.62	0.387927
500	Etfb	2.64e-06	1384.7	675.47	0.48781
501	Grm1	2.64e-06	16.93	6.91	0.408151
502	Atp1b1	2.64e-06	332.86	901.34	2.70787
503	Impa2	2.64e-06	21.1	8.11	0.38436
504	Ank2	2.64e-06	52.62	101.56	1.93006
505	Chn1	2.64e-06	17.05	31.79	1.86452
506	Plpp3	4.64e-06	80.07	180.98	2.26027
507	Copb2	4.64e-06	103.62	163.29	1.57585
508	Fzd2	4.64e-06	2.02	9.54	4.72277
509	Hsdl2	4.64e-06	340.48	127.69	0.375029
510	Rnf138	4.64e-06	7.16	15.1	2.10894
511	Saraf	4.64e-06	350.66	211.19	0.602264
512	Fkbp7	4.64e-06	37.68	84.79	2.25027
513	Ddhd1	4.64e-06	6.75	12.89	1.90963
514	Rhod	4.64e-06	1.91	6.62	3.46597
515	Txndc12	4.64e-06	38.74	59.89	1.54595
516	Ndfip1	4.64e-06	181.76	272.09	1.49697
517	Trim32	4.64e-06	10.28	16.89	1.643
518	Synj2	4.64e-06	27.22	13.72	0.504041
519	Cntn5	4.64e-06	1.22	0.27	0.221311
520	Nudt18	4.64e-06	8.02	18.24	2.27431
521	Idi1	4.64e-06	8.04	19.86	2.47015
522	Hif1a	4.64e-06	49.07	144.43	2.94335
523	Eef1akmt1	4.64e-06	55.27	100.99	1.82721
524	Rassf3	4.64e-06	111.63	203.23	1.82057
525	Myom1	4.64e-06	768.57	1295	1.68495
526	Shisa4	4.64e-06	6.98	27.92	4
527	Fkbp9	4.64e-06	103.04	184.41	1.78969
528	9530068E07Rik	4.64e-06	129.92	211.68	1.62931
529	Dus4l	4.64e-06	10.04	5.23	0.520916
530	Fjx1	4.64e-06	0.65	6.71	10.3231
531	Dbt	4.64e-06	84.46	27.99	0.331399
532	Gpx8	4.64e-06	49.05	97.48	1.98736
533	Gspt1	4.64e-06	39.46	69.72	1.76685
534	Srrm4	4.64e-06	4.83	1.02	0.21118
535	Fam210a	4.64e-06	74.35	37.84	0.508944
536	Plec	4.64e-06	60.35	30.79	0.510191
537	Gorasp2	4.64e-06	65.15	113.58	1.74336
538	Phb2	4.64e-06	275.31	164.94	0.599106
539	Gm16062	4.64e-06	3.14	30.65	9.76115
540	Tmem86a	4.64e-06	26.56	52.37	1.97176
541	Cox7a1	4.64e-06	4906.52	3004.07	0.612261
542	Dpysl3	4.64e-06	20.12	68.55	3.40706
543	Strip1	4.64e-06	19.86	33.52	1.68781
544	Hspa9	4.64e-06	751.46	473.69	0.63036
545	Foxj3	4.64e-06	18.2	30.75	1.68956
546	Nab1	4.64e-06	18.39	29.17	1.58619
547	Ezr	4.64e-06	43.3	77.65	1.7933
548	Wnk1	4.64e-06	170.58	98.29	0.576211
549	Arf1	4.64e-06	292.36	412.48	1.41086
550	Tctn2	4.64e-06	2.49	7.42	2.97992
551	Cecr2	4.64e-06	5.97	1.79	0.299832
552	Gemin8	4.64e-06	2.18	8.42	3.86239
553	1810034E14Rik	4.64e-06	6.17	18.34	2.97245
554	Atg9b	4.64e-06	0.46	1.65	3.58696
555	Hadhb	4.64e-06	2695.7	1039.1	0.385466
556	Zfp36l1	4.64e-06	52.51	114.1	2.17292
557	Gpcpd1	4.64e-06	204.74	77.74	0.379701
558	P3h4	4.64e-06	44.74	89.51	2.00067
559	Rtn4	4.64e-06	45.09	89.23	1.97893
560	Sorl1	4.64e-06	3.39	8.74	2.57817
561	Dbn1	4.64e-06	4.89	21.01	4.29652
562	Tent5a	4.64e-06	10.78	37.45	3.47403
563	2310030G06Rik	4.64e-06	6.9	20.31	2.94348
564	Qser1	4.64e-06	22.28	39.13	1.75628
565	Pfkfb2	4.64e-06	52.4	20.71	0.395229
566	Spry2	4.64e-06	16.32	36.58	2.24142
567	Ap2m1	4.64e-06	104.65	189.11	1.80707
568	Abca4	4.64e-06	2.08	0.31	0.149038
569	Abhd12	4.64e-06	56.62	84.02	1.48393
570	Selenow	4.64e-06	343.12	583.88	1.70168
571	Cyr61	4.64e-06	56.48	173.77	3.07666
572	Lpcat3	4.64e-06	34.9	18.64	0.534097
573	Abhd4	4.64e-06	48.72	79.8	1.63793
574	Anxa7	4.64e-06	69.07	120.01	1.73751
575	Rapgef4	4.64e-06	22.69	11.14	0.490965
576	Sptan1	4.64e-06	80.61	165.12	2.04838
577	4732491K20Rik	6.47e-06	2.68	6.31	2.35448
578	Srpr	6.47e-06	78.2	113.63	1.45307
579	A030001D20Rik	6.47e-06	3.11	8.25	2.65273
580	Mob1b	6.47e-06	19.59	50.72	2.58908
581	Gba	6.47e-06	10.77	21.73	2.01764
582	Coq3	6.47e-06	54.21	30.62	0.56484
583	Mfap4	6.47e-06	18.77	123.95	6.60362
584	Dusp4	6.47e-06	1.86	9.47	5.0914
585	Tspo	6.47e-06	49.86	134.14	2.69033
586	Jph2	6.47e-06	294.3	177.04	0.601563
587	Tpd52	6.47e-06	9.15	19.73	2.15628
588	Polq	6.47e-06	2.85	0.75	0.263158
589	Mfsd4b1	6.47e-06	5.34	14.03	2.62734
590	Eif4e2	6.47e-06	33.54	54.26	1.61777
591	Dhx32	6.47e-06	37.97	70.51	1.85699
592	Itgb5	6.47e-06	81.18	154.6	1.90441
593	Vgll4	6.47e-06	11.76	19.55	1.66241
594	Ctnnal1	6.47e-06	25.72	9.19	0.357309
595	Sh3bgr	6.47e-06	280.7	507.99	1.80973
596	Tango2	6.47e-06	207.45	94.35	0.454808
597	Tnfrsf12a	6.47e-06	108.27	333.67	3.08183
598	Bri3bp	6.47e-06	13.25	6.66	0.502642
599	Pdp2	6.47e-06	22.99	13.68	0.595041
600	Fabp3	6.47e-06	14947.7	3310.8	0.221493
601	Rfx1	6.47e-06	7.17	17.53	2.44491
602	Ccdc3	6.47e-06	2.42	9.53	3.93802
603	Akap13	6.47e-06	21.21	35.73	1.68458
604	Uxs1	6.47e-06	10.15	26.62	2.62266
605	Trip10	6.47e-06	89.96	50.03	0.556136
606	Abcc9	6.47e-06	158.44	62.75	0.396049
607	Etv6	6.47e-06	7.76	24.08	3.10309
608	Plpp5	6.47e-06	11.68	32.06	2.74486
609	Mafk	6.47e-06	37.11	56.95	1.53463
610	Smoc1	6.47e-06	2.31	5.68	2.45887
611	Commd6	6.47e-06	28.98	54.52	1.8813
612	1110059E24Rik	6.47e-06	16.98	27.46	1.6172
613	Vti1b	6.47e-06	140.14	193.38	1.37991
614	Actr3	6.47e-06	99.74	157.78	1.58191
615	Agpat2	6.47e-06	75.11	48.32	0.643323
616	St8sia1	6.47e-06	0.2	0.03	0.15
617	4631405J19Rik	6.47e-06	11.99	2.14	0.178482
618	Astn2	6.47e-06	0.8	6.43	8.0375
619	Etfa	6.47e-06	1336.59	687.82	0.514608
620	Tpi1	8.11e-06	844.72	1536.61	1.81908
621	Tmem119	8.11e-06	2.46	12.58	5.11382
622	Tbx15	8.11e-06	0.35	3.29	9.4
623	Agtpbp1	8.11e-06	75.07	43.92	0.585054
624	Gas1	8.11e-06	27.61	78.41	2.83991
625	Fam131a	8.11e-06	33.21	14.69	0.442337
626	Ldha	8.11e-06	715.74	1419.23	1.98288
627	Tyw1	8.11e-06	5.62	9.8	1.74377
628	Frmpd1	8.11e-06	0.11	2.96	26.9091
629	Ift81	8.11e-06	41.48	17.76	0.428158
630	Itgb1bp2	8.11e-06	305.29	106.17	0.347768
631	Ndufaf2	8.11e-06	61.87	97.58	1.57718
632	Yap1	8.11e-06	62.24	92.64	1.48843
633	Tmem38a	8.11e-06	459.8	210.77	0.458395
634	Habp4	8.11e-06	66.54	115.98	1.74301
635	Cdh13	8.11e-06	104.74	150.7	1.4388
636	Obsl1	8.11e-06	39.49	67.21	1.70195
637	Ccdc158	8.11e-06	0.13	2.49	19.1538
638	Mtm1	8.11e-06	19.03	10.28	0.5402
639	Perm1	8.11e-06	226.82	359.28	1.58399
640	Etl4	8.11e-06	24.92	13.08	0.52488
641	Fbxo32	8.11e-06	89.98	41.89	0.465548
642	Ehbp1l1	8.11e-06	121.11	75.8	0.625877
643	Blvra	8.11e-06	21.76	37.25	1.71186
644	Pmepa1	8.11e-06	15.08	42.24	2.80106
645	Rtf2	8.11e-06	31.83	43.96	1.38109
646	Nfatc4	8.11e-06	2.83	7.27	2.5689
647	Rasa3	8.11e-06	17.4	28.57	1.64195
648	Sdc2	8.11e-06	48.9	88.27	1.80511
649	Hist2h2be	8.11e-06	11.99	4.93	0.411176
650	Tbc1d7	8.11e-06	30.36	44.7	1.47233
651	Nppa	8.11e-06	365.25	1500.06	4.10694
652	Lrrc75b	8.11e-06	0.45	3.49	7.75556
653	Tnnc1	8.11e-06	6985.81	4577.54	0.655263
654	Myh7b	8.11e-06	21.3	7.6	0.356808
655	Osbp2	8.11e-06	17.88	4.95	0.276846
656	Htatip2	8.11e-06	30.62	52.96	1.72959
657	Lrrc4	8.11e-06	0.25	1.62	6.48
658	Bri3	8.11e-06	256.2	436.76	1.70476
659	Ufsp2	8.11e-06	23.98	45.07	1.87948
660	Cenpa	9.68e-06	37.56	112.95	3.00719
661	Trpm4	9.68e-06	11.27	6.68	0.592724
662	Gpi1	9.68e-06	371.97	526.43	1.41525
663	Slc25a46	9.68e-06	55.98	38.04	0.679528
664	Kcnb1	9.68e-06	14.05	5.86	0.417082
665	Aldh6a1	9.68e-06	247.89	84.2	0.339667
666	Slc12a4	9.68e-06	33.21	54.38	1.63746
667	Tyk2	9.68e-06	7.87	11.83	1.50318
668	Slc25a13	9.68e-06	118.45	72.13	0.608949
669	Cyp2d22	9.68e-06	12.92	30.15	2.33359
670	Tead1	9.68e-06	66.35	39.37	0.593369
671	Qsox2	9.68e-06	17.01	8.44	0.496179
672	4933431E20Rik	9.68e-06	1.69	3.78	2.23669
673	Ism1	9.68e-06	0.9	3.25	3.61111
674	Sat1	9.68e-06	38.04	100.5	2.64196
675	Ctso	9.68e-06	12.33	20.18	1.63666
676	St6galnac4	9.68e-06	12.72	26.55	2.08726
677	Crebzf	9.68e-06	14.66	30.75	2.09754
678	Ttc26	9.68e-06	1.29	3.19	2.47287
679	Klhdc8a	9.68e-06	8.6	33.91	3.94302
680	Tmed3	9.68e-06	35.25	86.38	2.4505
681	Zfp93	9.68e-06	3.73	6.32	1.69437
682	Nqo1	9.68e-06	79.69	44.45	0.557786
683	Il10rb	9.68e-06	171.47	101.81	0.593748
684	Fdx1	9.68e-06	109.83	178.05	1.62114
685	Col8a1	9.68e-06	14.52	157.14	10.8223
686	Psip1	9.68e-06	26.85	48.37	1.80149
687	Ubac1	9.68e-06	38.67	25.88	0.669253
688	Fam114a2	9.68e-06	44.55	67.31	1.51089
689	Tma7	9.68e-06	173.76	240.61	1.38473
690	Lpl	9.68e-06	4208.96	1405.9	0.334026
691	Psap	1.12e-05	1155.19	781.57	0.676573
692	2310069G16Rik	1.12e-05	3.66	0.92	0.251366
693	Rrp12	1.12e-05	9.77	28.04	2.87001
694	Twf2	1.12e-05	249.11	118.81	0.476938
695	Pomgnt1	1.12e-05	49.09	77.37	1.57608
696	Sumf1	1.12e-05	17.91	32.09	1.79174
697	Arf4	1.12e-05	103.4	199.28	1.92727
698	Mrgprh	1.12e-05	4.24	0.9	0.212264
699	Hdlbp	1.12e-05	257.4	186.87	0.725991
700	Cmtm8	1.12e-05	17.8	9.9	0.55618
701	Tmpo	1.12e-05	32.13	48.13	1.49798
702	Tmem176b	1.12e-05	36.44	113.76	3.12184
703	Ghdc	1.12e-05	9.8	17.75	1.81122
704	Cyb5r3	1.12e-05	66.08	116.92	1.76937
705	Ttll1	1.12e-05	43.29	16.91	0.390621
706	Ace	1.12e-05	32.44	108.05	3.33076
707	Eppk1	1.12e-05	0.15	0.72	4.8
708	Zfp719	1.12e-05	3.66	5.23	1.42896
709	Pmm1	1.12e-05	25.27	43.65	1.72734
710	Bzw2	1.12e-05	176.48	94.04	0.532865
711	Zfp651	1.12e-05	45.54	83.91	1.84256
712	Sh3rf2	1.12e-05	14.06	4.43	0.315078
713	Rassf7	1.12e-05	0.5	7.9	15.8
714	Osbpl3	1.12e-05	9.01	16.02	1.77802
715	Qk	1.12e-05	248.31	176.47	0.710684
716	Ndrg4	1.12e-05	290.22	423.57	1.45948
717	Zfand3	1.12e-05	57.88	79.55	1.3744
718	Nos1ap	1.25e-05	1.67	0.9	0.538922
719	Gpr153	1.25e-05	10.54	34.17	3.24194
720	Itga1	1.25e-05	19.42	30.67	1.5793
721	Lrrc59	1.25e-05	30.97	63.22	2.04133
722	Igsf3	1.25e-05	5.01	10.51	2.0978
723	Fam58b	1.25e-05	22	33.77	1.535
724	Bcl2l13	1.25e-05	38.9	24.59	0.632134
725	Mtfp1	1.25e-05	171.54	88.16	0.513933
726	Trmt5	1.25e-05	40.99	18.02	0.439619
727	Gna12	1.25e-05	123.69	82.94	0.670547
728	Sparc	1.25e-05	284.57	1113.48	3.91285
729	Magix	1.25e-05	20.58	8.91	0.432945
730	H2afv	1.25e-05	60.01	91.67	1.52758
731	Slc5a6	1.25e-05	10.97	5.58	0.50866
732	Aig1	1.25e-05	56.44	38.57	0.683381
733	Wdr72	1.25e-05	0.23	1.39	6.04348
734	Gpr108	1.25e-05	29.29	42.69	1.45749
735	Mark1	1.25e-05	5.06	15.72	3.10672
736	Anks1	1.25e-05	28.64	13.9	0.485335
737	Cgnl1	1.25e-05	16.98	33.58	1.97762
738	Arhgap22	1.25e-05	1.13	2.95	2.61062
739	Fgl2	1.25e-05	39.06	67.83	1.73656
740	Jak2	1.25e-05	19.92	29.79	1.49548
741	Agt	1.25e-05	4.36	0.5	0.114679
742	Lmcd1	1.25e-05	47.72	142.51	2.98638
743	Mfap5	1.25e-05	31.13	190.61	6.12303
744	Eci2	1.25e-05	219.45	135.86	0.619093
745	Gmppa	1.25e-05	31.08	49.58	1.59524
746	Arf5	1.25e-05	126.02	214.34	1.70084
747	Cd81	1.25e-05	430.63	588.76	1.36721
748	Calm3	1.37e-05	144.62	241.73	1.67148
749	Mical2	1.37e-05	43.71	91.51	2.09357
750	Shisa3	1.37e-05	1.23	0.19	0.154472
751	Nit1	1.37e-05	39.57	62.87	1.58883
752	Col4a3	1.37e-05	1.53	5.98	3.9085
753	Dek	1.37e-05	53.68	90.11	1.67865
754	Polr1a	1.37e-05	19.78	9.85	0.497978
755	Mcrip1	1.37e-05	59.46	100.5	1.69021
756	Fkbp4	1.37e-05	372.16	180.19	0.484173
757	Carns1	1.37e-05	16.81	31.38	1.86675
758	Nqo2	1.37e-05	28.98	18.57	0.640787
759	Mcmbp	1.37e-05	17.13	25.07	1.46351
760	Nppb	1.37e-05	200	1073.45	5.36725
761	Tnfaip8	1.37e-05	45.12	25.28	0.560284
762	Msh3	1.37e-05	6.5	11.15	1.71538
763	Kcnc1	1.37e-05	0.41	1.55	3.78049
764	Rnf170	1.37e-05	15.41	23.92	1.55224
765	Tmod4	1.37e-05	28.43	5.6	0.196975
766	Ppargc1a	1.37e-05	65.18	29.83	0.457656
767	Slc37a3	1.37e-05	10.83	19.17	1.77008
768	Ikbip	1.37e-05	20.61	48.48	2.35226
769	Laptm4a	1.37e-05	390.01	524.13	1.34389
770	Slc36a4	1.37e-05	7.08	14.77	2.08616
771	Klhl34	1.37e-05	10.31	22.31	2.16392
772	Ston2	1.37e-05	1.82	5.23	2.87363
773	Tmem176a	1.37e-05	11.65	38.08	3.26867
774	Hip1r	1.37e-05	10.67	18.6	1.74321
775	Mea1	1.37e-05	51.4	87.76	1.70739
776	Scn4a	1.37e-05	9.49	0.87	0.0916754
777	Tmem150c	1.37e-05	6.02	1.53	0.254153
778	Itgb6	1.37e-05	4.95	1.51	0.305051
779	Aldh9a1	1.37e-05	35.9	19.79	0.551253
780	Snai3	1.37e-05	5.91	1.48	0.250423
781	Slc35e4	1.37e-05	6.5	18.53	2.85077
782	Pdlim4	1.37e-05	18.92	5.63	0.297569
783	Tmco1	1.48e-05	38.94	52.5	1.34823
784	Cisd3	1.48e-05	106.67	154.93	1.45242
785	Sdf4	1.48e-05	86.58	147.86	1.70778
786	Cyp1b1	1.48e-05	4.13	9.36	2.26634
787	Dnlz	1.48e-05	20.12	34.64	1.72167
788	Tmem94	1.48e-05	45.33	76.04	1.67748
789	Nudt16	1.48e-05	6.39	16.89	2.64319
790	Zfp763	1.48e-05	3.89	7.53	1.93573
791	Nomo1	1.48e-05	73.92	105.64	1.42911
792	Tbc1d14	1.48e-05	9.05	15.73	1.73812
793	Gpaa1	1.48e-05	17.35	25.99	1.49798
794	Greb1	1.48e-05	0.27	2	7.40741
795	Rbpms2	1.48e-05	45.7	27.89	0.610284
796	Ifrd2	1.48e-05	36.55	55.03	1.50561
797	Wisp2	1.48e-05	7.29	78.06	10.7078
798	Ifngr2	1.48e-05	179.6	109.09	0.607405
799	Megf8	1.48e-05	12.44	20.59	1.65514
800	Sumo3	1.48e-05	36.76	57.76	1.57127
801	Dhcr24	1.48e-05	1.03	2.91	2.82524
802	Amfr	1.48e-05	114.65	160.32	1.39834
803	Cope	1.48e-05	140.36	201.24	1.43374
804	Dym	1.48e-05	60.6	40.87	0.674422
805	Otud1	1.48e-05	21.27	33.85	1.59144
806	Lsm14b	1.48e-05	52.11	34.43	0.660718
807	Cep104	1.48e-05	27.11	42.18	1.55588
808	Inppl1	1.48e-05	87.84	58.18	0.662341
809	Mapk9	1.48e-05	26.85	44.29	1.64953
810	Pla2r1	1.48e-05	1.51	3.3	2.18543
811	Acadvl	1.48e-05	1085.26	489.49	0.451035
812	Lrrc2	1.48e-05	254.79	110.25	0.432709
813	Fbxo40	1.59e-05	152.9	83.88	0.548594
814	Sbf2	1.59e-05	24.84	16.73	0.67351
815	F8a	1.59e-05	5.76	10.37	1.80035
816	Eri3	1.59e-05	68.78	99.22	1.44257
817	Hpdl	1.59e-05	3.85	1.15	0.298701
818	1110008P14Rik	1.59e-05	55.87	99.49	1.78074
819	Pdhx	1.59e-05	157.9	95.56	0.605193
820	Ehhadh	1.59e-05	19.11	6.96	0.364207
821	Nit2	1.59e-05	36.52	68.19	1.8672
822	Pbld2	1.59e-05	1.12	2.75	2.45536
823	Atp6v1f	1.59e-05	122.87	182.75	1.48734
824	Pcsk5	1.59e-05	1.09	3.41	3.12844
825	Apod	1.59e-05	5.81	28.51	4.90706
826	Tppp	1.59e-05	14.87	6.21	0.417619
827	Lrp10	1.59e-05	47.75	75.53	1.58178
828	Pdk4	1.59e-05	1110.68	149.77	0.134845
829	Dnpep	1.59e-05	72.29	99.25	1.37294
830	Mcrip2	1.59e-05	224.05	122.06	0.544789
831	Pank2	1.59e-05	12.32	20.49	1.66315
832	Manbal	1.59e-05	20.89	34.1	1.63236
833	Ubl4a	1.59e-05	84.14	129.82	1.5429
834	Gnao1	1.59e-05	13.64	33.59	2.46261
835	Cstb	1.59e-05	27.66	58.41	2.11171
836	Zfp37	1.59e-05	1.8	4.85	2.69444
837	1700025G04Rik	1.59e-05	11.73	21.08	1.7971
838	Slc22a3	1.59e-05	5.65	0.58	0.102655
839	Fut8	1.59e-05	19.25	39.13	2.03273
840	Papss1	1.69e-05	10.87	17.87	1.64397
841	Lrp12	1.69e-05	3.9	6.98	1.78974
842	Tmem167	1.69e-05	3.75	7.51	2.00267
843	Abhd13	1.69e-05	12.24	23.09	1.88644
844	Nexn	1.69e-05	570.83	350.97	0.614842
845	Dmpk	1.69e-05	407.7	280.19	0.687246
846	Abca12	1.69e-05	2.18	0.57	0.261468
847	Fhit	1.69e-05	2.57	8.75	3.40467
848	Alg3	1.69e-05	10.37	23.44	2.26037
849	Ddah2	1.69e-05	21.82	57.44	2.63245
850	Bend5	1.69e-05	9.26	19.71	2.12851
851	E430018J23Rik	1.69e-05	3.76	6.28	1.67021
852	Tmem50a	1.69e-05	74.66	109.69	1.46919
853	Rdh11	1.69e-05	3.46	8.85	2.5578
854	Keap1	1.69e-05	45.33	65.75	1.45047
855	Leng1	1.69e-05	23.13	12.48	0.539559
856	Reep1	1.69e-05	14.77	5.98	0.404875
857	Surf4	1.69e-05	112.02	161.81	1.44447
858	Lrrn2	1.69e-05	2.57	7.4	2.87938
859	Flt4	1.69e-05	7.88	16.14	2.04822
860	Pard3b	1.69e-05	5.26	9.98	1.89734
861	Uqcc2	1.69e-05	361.61	497.52	1.37585
862	Eif4e3	1.69e-05	59.88	87.05	1.45374
863	Slc51a	1.69e-05	0.32	3.26	10.1875
864	Ric8a	1.69e-05	15.85	24	1.5142
865	Hfe	1.69e-05	25.1	42.34	1.68685
866	Map1a	1.69e-05	1.99	4.45	2.23618
867	Efr3a	1.69e-05	37.89	54.36	1.43468
868	Itm2c	1.69e-05	62.02	104.55	1.68575
869	Ybx2	1.69e-05	25.84	50.48	1.95356
870	Rnd3	1.69e-05	17.39	38.87	2.23519
871	Nphp1	1.69e-05	13.81	22.48	1.62781
872	Wdr62	1.79e-05	0.56	2.62	4.67857
873	Decr1	1.79e-05	400.45	212.99	0.531877
874	Ankrd46	1.79e-05	35.81	52.53	1.46691
875	Dnajc25	1.79e-05	25.74	41.63	1.61733
876	Cdc25b	1.79e-05	3.18	8.3	2.61006
877	Osbpl1a	1.79e-05	70.83	51.82	0.731611
878	Idh2	1.79e-05	2990.19	1103.15	0.368923
879	Lrrc1	1.79e-05	16.45	8.4	0.510638
880	Ccdc107	1.79e-05	50.53	101.78	2.01425
881	Itgbl1	1.79e-05	10.15	45.37	4.46995
882	Spp1	1.79e-05	0.85	21.32	25.0824
883	Cox8b	1.79e-05	3060.09	1738.8	0.568219
884	Lancl1	1.79e-05	12.13	17.7	1.45919
885	Tesc	1.79e-05	177.86	24.02	0.13505
886	Arhgap19	1.79e-05	1.75	3.66	2.09143
887	Zfp462	1.79e-05	1.33	3.78	2.84211
888	Srp14	1.79e-05	162.82	231.58	1.42231
889	Dmxl2	1.79e-05	12.61	6.63	0.525773
890	Fbxl16	1.79e-05	2.01	3.9	1.9403
891	Eln	1.79e-05	12.24	67.08	5.48039
892	Elob	1.79e-05	405.94	585.87	1.44324
893	Kremen1	1.79e-05	83.4	140.98	1.69041
894	Kif3c	1.79e-05	2.74	6.11	2.22993
895	Fhod3	1.79e-05	160.72	74.24	0.461921
896	Dusp16	1.79e-05	15.66	25.03	1.59834
897	Mlxipl	1.9e-05	16.67	25.58	1.53449
898	Stambp	1.9e-05	13.25	19.31	1.45736
899	Ucp3	1.9e-05	123.25	22.14	0.179635
900	Pcolce	1.9e-05	50.51	184.21	3.647
901	Gdpd5	1.9e-05	8.19	4.26	0.520147
902	Iqgap2	1.9e-05	2.63	7.27	2.76426
903	Kiz	1.9e-05	70.13	45.39	0.647227
904	Ttll4	1.9e-05	4.45	2.99	0.67191
905	Fst	1.9e-05	0.68	3.93	5.77941
906	Tax1bp3	1.9e-05	53.29	98.85	1.85494
907	Plekha4	1.9e-05	1.93	6.81	3.5285
908	Cercam	1.9e-05	1.73	5.82	3.36416
909	Mapre2	1.9e-05	60.08	93.88	1.56258
910	Gk	1.9e-05	26.01	13.15	0.505575
911	Inha	1.9e-05	4.75	12.33	2.59579
912	Esyt1	1.9e-05	17.05	32.92	1.93079
913	0610040J01Rik	2.01e-05	4.62	1.35	0.292208
914	Gng2	2.01e-05	3.82	7.9	2.06806
915	Smtnl2	2.01e-05	11.89	33.56	2.82254
916	Zfp146	2.01e-05	27.6	50.04	1.81304
917	Nudt19	2.01e-05	70.33	103.99	1.4786
918	Ehmt2	2.01e-05	27.17	40.62	1.49503
919	Plekha7	2.01e-05	1.08	5.42	5.01852
920	Tmed7	2.01e-05	68.01	101.91	1.49846
921	Ndufaf4	2.01e-05	43.39	28.52	0.657294
922	Slc36a2	2.01e-05	22.11	9.07	0.410222
923	Itfg1	2.01e-05	54.64	75.65	1.38452
924	Cd55	2.01e-05	12.38	24.52	1.98061
925	Pdk2	2.01e-05	395.07	215.9	0.546485
926	Slc35b4	2.01e-05	5.3	11.31	2.13396
927	Ckm	2.01e-05	3389.46	509.41	0.150292
928	Ppm1h	2.01e-05	3.42	6.81	1.99123
929	Arfgap1	2.11e-05	23.93	39.59	1.65441
930	Pbx1	2.11e-05	22.24	36.91	1.65962
931	Bgn	2.11e-05	179.88	757.44	4.21081
932	Prmt1	2.11e-05	61.25	114.21	1.86465
933	Swt1	2.11e-05	5.96	10.95	1.83725
934	Kcnd3	2.11e-05	7.54	2.93	0.388594
935	Gsn	2.11e-05	1180.05	1691.6	1.4335
936	Chst15	2.11e-05	5.91	9.53	1.61252
937	Zfp770	2.11e-05	20.27	31.09	1.53379
938	Sdcbp	2.11e-05	92.99	138.41	1.48844
939	Trabd2b	2.11e-05	61.38	8.35	0.136038
940	Hacd4	2.11e-05	3.02	8.92	2.95364
941	Atg4d	2.11e-05	34.86	60.25	1.72834
942	Clec16a	2.11e-05	21.01	40.95	1.94907
943	Acta2	2.11e-05	71.66	260.65	3.63732
944	Tmem273	2.11e-05	0.79	6.03	7.63291
945	Prmt2	2.11e-05	13.87	26.02	1.87599
946	Entpd1	2.11e-05	10.48	17.26	1.64695
947	Selenof	2.11e-05	148.51	298.42	2.00943
948	Vwa8	2.11e-05	120.26	65.5	0.544653
949	Stc2	2.11e-05	11.52	28.84	2.50347
950	Adra1a	2.11e-05	20.71	1.79	0.0864317
951	Ppp1r15a	2.11e-05	28.24	52.18	1.84773
952	Slc35e3	2.22e-05	7.54	14.29	1.89523
953	2310061I04Rik	2.22e-05	143.27	90.92	0.634606
954	Stk16	2.22e-05	15.01	22.46	1.49634
955	Ankrd13b	2.22e-05	8.15	13.93	1.7092
956	Tmsb4x	2.22e-05	745.77	1783.03	2.39086
957	Armc2	2.22e-05	20.85	2.04	0.0978417
958	Tspan9	2.22e-05	36	83.66	2.32389
959	Magee1	2.22e-05	3.38	7.36	2.17751
960	4930452B06Rik	2.22e-05	2.15	5.31	2.46977
961	Mlycd	2.22e-05	194.98	94.73	0.485845
962	Aifm1	2.22e-05	105.48	67.03	0.635476
963	Cyth3	2.22e-05	26.89	41.68	1.55002
964	Dck	2.32e-05	3.81	7.35	1.92913
965	Rilpl1	2.32e-05	251.3	146.96	0.584799
966	Rcn2	2.32e-05	65.02	94.52	1.45371
967	Art4	2.32e-05	27.84	80.63	2.89619
968	Acot4	2.32e-05	0.79	2.24	2.83544
969	Phlda3	2.32e-05	15.84	50.3	3.17551
970	Ifi27l2a	2.32e-05	48.76	241.58	4.95447
971	Mlf1	2.32e-05	254.65	128.15	0.50324
972	Hes1	2.32e-05	38.45	99.89	2.59792
973	Timm23	2.32e-05	424.19	319.97	0.754308
974	Rap1b	2.32e-05	99.69	159.56	1.60056
975	Kyat3	2.32e-05	31.87	14.18	0.444933
976	Npc2	2.32e-05	33.9	53.91	1.59027
977	Pstpip2	2.32e-05	24.61	12.03	0.488826
978	Hexa	2.44e-05	73.07	111.21	1.52197
979	Mef2a	2.44e-05	108.16	66.54	0.6152
980	Hibadh	2.44e-05	426.15	262.6	0.616215
981	Crlf1	2.44e-05	0.68	10.1	14.8529
982	Cox6a2	2.44e-05	4809.41	3226.7	0.670914
983	Tmem136	2.44e-05	7.71	14.24	1.84695
984	Src	2.44e-05	2.27	6.4	2.81938
985	Pcyt1a	2.44e-05	71.39	111.19	1.5575
986	Irs1	2.44e-05	11.62	24.98	2.14974
987	Hsd17b10	2.54e-05	270.42	170.27	0.62965
988	Ech1	2.54e-05	2685.08	950.23	0.353893
989	Cpt1b	2.54e-05	586.67	332.16	0.566179
990	Ppp1r1a	2.54e-05	1.99	0.5	0.251256
991	Tlr4	2.54e-05	12.31	23.53	1.91145
992	Fth1	2.54e-05	4337.19	3053.04	0.703921
993	Akap1	2.54e-05	105.67	55.51	0.525315
994	Marveld1	2.54e-05	29.21	45.66	1.56316
995	Ppif	2.54e-05	287.64	149.05	0.518182
996	Nt5c3	2.54e-05	97.76	57.19	0.585004
997	Tbc1d16	2.54e-05	41.87	22.77	0.543826
998	Wdr70	2.54e-05	23.17	33.54	1.44756
999	Selenom	2.54e-05	42.93	92.03	2.14372
1000	Filip1l	2.64e-05	26.42	52.53	1.98827
1001	Slc6a8	2.64e-05	125.2	84.84	0.677636
1002	Mgp	2.64e-05	626.69	1994.19	3.1821
1003	Jazf1	2.64e-05	2.5	6.4	2.56
1004	Dct	2.64e-05	5.78	2.44	0.422145
1005	Tgds	2.64e-05	7.26	12.29	1.69284
1006	Csk	2.64e-05	18.1	34.21	1.89006
1007	Sf3b5	2.64e-05	68.4	98.65	1.44225
1008	Gm12167	2.64e-05	39.31	8.56	0.217756
1009	Atp11b	2.64e-05	22.87	31.79	1.39003
1010	Abcd2	2.64e-05	3.27	7.99	2.44343
1011	Acp2	2.64e-05	15.38	24.25	1.57672
1012	Mid1ip1	2.64e-05	134.11	43.87	0.32712
1013	Ube2g1	2.73e-05	62.65	84.92	1.35547
1014	Slc25a4	2.73e-05	8895.17	5458.38	0.613634
1015	Commd9	2.73e-05	28.4	43.06	1.5162
1016	Slc41a3	2.73e-05	42.5	15.54	0.365647
1017	Ergic3	2.73e-05	59.11	92.26	1.56082
1018	Prr33	2.73e-05	7.92	2.48	0.313131
1019	Serf2	2.73e-05	247.75	333.4	1.34571
1020	Parva	2.73e-05	27.14	44.81	1.65107
1021	E030011O05Rik	2.73e-05	5.9	13.7	2.32203
1022	Cryzl2	2.73e-05	11.6	20.47	1.76466
1023	Prpsap1	2.73e-05	18.37	27.81	1.51388
1024	Eci1	2.73e-05	500.4	284.26	0.568066
1025	Crat	2.73e-05	349.59	209.23	0.598501
1026	Uaca	2.73e-05	43.8	126.37	2.88516
1027	Ndufv3	2.73e-05	1188.02	797.8	0.671538
1028	Zfp52	2.73e-05	8.84	16.86	1.90724
1029	Tdrd3	2.8e-05	16.15	25.07	1.55232
1030	Smarcd1	2.8e-05	23.84	14.05	0.589346
1031	Mlf2	2.8e-05	200.71	272.27	1.35653
1032	Tfdp1	2.8e-05	27.77	48.64	1.75153
1033	Ryr2	2.8e-05	304.07	87.33	0.287204
1034	Tbc1d10c	2.8e-05	6.06	0.96	0.158416
1035	Minpp1	2.8e-05	14.26	21.53	1.50982
1036	Cd59a	2.8e-05	109.19	145.72	1.33455
1037	Fuz	2.8e-05	14.92	24.81	1.66287
1038	Atg4a	2.8e-05	16.73	25.34	1.51464
1039	Rhbdl3	2.8e-05	9.56	3.24	0.338912
1040	4833439L19Rik	2.8e-05	118.23	170.22	1.43974
1041	Stx6	2.8e-05	13.46	20.2	1.50074
1042	Gba2	2.8e-05	14.17	8.84	0.623853
1043	Fndc4	2.8e-05	3.52	9.69	2.75284
1044	Dab2ip	2.8e-05	30.9	45.05	1.45793
1045	Islr	2.8e-05	31.07	67.91	2.18571
1046	Slc9a3	2.8e-05	0.27	3.37	12.4815
1047	Ube2z	2.8e-05	34.48	48.92	1.41879
1048	Slc50a1	2.8e-05	31.73	56.36	1.77624
1049	Ubac2	2.9e-05	30.75	46.29	1.50537
1050	Akr1a1	2.9e-05	259.57	402.64	1.55118
1051	Dock1	2.9e-05	15.34	23.47	1.52999
1052	Plagl1	2.9e-05	1.61	6.06	3.76398
1053	Chpf	2.9e-05	20.73	48.8	2.35408
1054	Lgr6	2.9e-05	22.39	9.11	0.406878
1055	Fermt2	2.9e-05	178.83	135.01	0.754963
1056	Fam49b	2.9e-05	16.92	30.34	1.79314
1057	Ptpn11	2.9e-05	153.71	250.6	1.63034
1058	Dhcr7	2.9e-05	4.32	8.27	1.91435
1059	Unc13b	2.9e-05	5.18	7.77	1.5
1060	Coq8a	2.9e-05	471.22	304.04	0.645219
1061	Hs2st1	3e-05	5.97	10.18	1.70519
1062	Map2k1	3e-05	46.95	75.43	1.6066
1063	Atp6v1c1	3e-05	59.19	83.37	1.40851
1064	Kif16b	3e-05	33.27	21.02	0.6318
1065	Parp8	3e-05	9.06	13.45	1.48455
1066	Kcnip2	3e-05	174.2	9.34	0.0536165
1067	Zfp9	3e-05	4.84	8.01	1.65496
1068	Zfp677	3e-05	2.09	4.27	2.04306
1069	Tmx4	3e-05	44.98	79	1.75634
1070	Hadh	3e-05	1024.2	470.26	0.459149
1071	Acadl	3.1e-05	1699.5	938.3	0.552104
1072	Mypn	3.1e-05	70.32	33.07	0.470279
1073	Hspa5	3.1e-05	597.46	337.9	0.565561
1074	Hspd1	3.1e-05	587.29	371.54	0.632635
1075	Olfml3	3.1e-05	19.54	66.12	3.38383
1076	Lilr4b	3.1e-05	1.7	5.18	3.04706
1077	Tcea3	3.1e-05	155.99	59.44	0.38105
1078	Rplp0	3.2e-05	970.38	1360.33	1.40185
1079	Prkra	3.2e-05	18.6	28.41	1.52742
1080	Slc48a1	3.2e-05	51.54	74.41	1.44373
1081	Ergic1	3.2e-05	30.72	52.89	1.72168
1082	Mrps35	3.2e-05	166.37	98.09	0.589589
1083	Trpc4ap	3.2e-05	88.53	114.36	1.29177
1084	Evi5	3.2e-05	9.99	15.69	1.57057
1085	Cbarp	3.2e-05	1.04	3.06	2.94231
1086	Sec22b	3.2e-05	30.96	63.34	2.04587
1087	Gm36201	3.28e-05	1.15	0.21	0.182609
1088	Polr3h	3.28e-05	4.99	8.94	1.79158
1089	Copg1	3.28e-05	33.28	53.01	1.59285
1090	Gnb1	3.28e-05	92.68	139.66	1.50691
1091	Plin5	3.28e-05	182.04	30.65	0.16837
1092	Prkab2	3.28e-05	32.82	66.2	2.01706
1093	Dcaf17	3.28e-05	3.54	10.44	2.94915
1094	Trmt6	3.28e-05	7.77	13.33	1.71557
1095	Selenok	3.28e-05	142.17	226.56	1.59359
1096	Sec13	3.28e-05	86.19	143.48	1.66469
1097	Smad9	3.28e-05	1.46	3.76	2.57534
1098	Cdk5	3.28e-05	16.32	25.37	1.55453
1099	Dennd4b	3.39e-05	25.25	16.82	0.666139
1100	Calu	3.39e-05	256.44	448.24	1.74793
1101	Spg20	3.39e-05	26.07	36.21	1.38895
1102	Eif4h	3.39e-05	141.18	184.87	1.30946
1103	Natd1	3.46e-05	8.58	11.91	1.38811
1104	Aebp2	3.46e-05	22.18	35.54	1.60234
1105	Cryz	3.46e-05	11.93	18.14	1.52054
1106	Cript	3.46e-05	53.8	75.86	1.41004
1107	Macrod1	3.46e-05	391.32	250.68	0.640601
1108	1700037H04Rik	3.46e-05	7.61	16.86	2.21551
1109	Mpp6	3.46e-05	49.31	35.31	0.716082
1110	Pgpep1	3.46e-05	15.23	9.52	0.625082
1111	Tnfrsf19	3.46e-05	2.31	6.88	2.97835
1112	Fxyd1	3.46e-05	885.92	1189.25	1.34239
1113	Mrpl48	3.46e-05	21.72	31.5	1.45028
1114	Ccndbp1	3.46e-05	37.31	55.61	1.49049
1115	Srebf2	3.46e-05	10.84	20.25	1.86808
1116	Adssl1	3.46e-05	151.33	96.51	0.637745
1117	Cybc1	3.46e-05	9.03	14.45	1.60022
1118	Arhgef19	3.46e-05	22.4	12.81	0.571875
1119	Herpud2	3.56e-05	43.48	61.89	1.42341
1120	Cyb561	3.56e-05	10.86	24.25	2.23297
1121	Sphk1	3.56e-05	1.1	5.46	4.96364
1122	Pdlim3	3.56e-05	14.4	23.6	1.63889
1123	Ktn1	3.56e-05	195.32	130.87	0.670029
1124	Fam43a	3.56e-05	22.06	51.2	2.32094
1125	1110012L19Rik	3.56e-05	23.32	35.13	1.50643
1126	Scml4	3.56e-05	0.8	5.93	7.4125
1127	Ugp2	3.66e-05	294.97	547.68	1.85673
1128	Larp4	3.66e-05	32	19.37	0.605313
1129	Hax1	3.66e-05	35.89	59.92	1.66955
1130	Tmem82	3.66e-05	18.28	1.69	0.0924508
1131	Vkorc1l1	3.66e-05	15.5	21.71	1.40065
1132	Fdps	3.73e-05	18.87	30.8	1.63222
1133	Cnpy2	3.73e-05	49.05	86.9	1.77166
1134	Eid1	3.73e-05	48.7	73.92	1.51786
1135	Gchfr	3.73e-05	8.42	0.92	0.109264
1136	Cpq	3.73e-05	50.09	85.05	1.69794
1137	Stau2	3.73e-05	57.49	36.42	0.633501
1138	Slc25a33	3.73e-05	33.6	19.03	0.566369
1139	Naxe	3.73e-05	91.93	126.54	1.37648
1140	Etfrf1	3.73e-05	122.97	80.23	0.652436
1141	Eif2b2	3.73e-05	27.63	37.73	1.36554
1142	Clpx	3.73e-05	104.86	58.46	0.557505
1143	Rnf121	3.73e-05	19.55	28.11	1.43785
1144	Ppp6r2	3.73e-05	31.16	44.97	1.4432
1145	Cluh	3.73e-05	135.93	82.41	0.606268
1146	Gosr2	3.73e-05	42.52	62.66	1.47366
1147	Rrs1	3.73e-05	33.75	21.6	0.64
1148	Slc22a15	3.81e-05	1.15	2.71	2.35652
1149	Pkp2	3.81e-05	131.52	74.72	0.568127
1150	Phactr1	3.81e-05	3.27	8.12	2.48318
1151	Gal3st2c	3.81e-05	2.33	0.12	0.0515021
1152	Aip	3.81e-05	41.57	64.19	1.54414
1153	Ufm1	3.81e-05	18.27	31.02	1.69787
1154	Ppp2r5b	3.81e-05	28.49	40.73	1.42962
1155	Adcy8	3.81e-05	0.39	1.95	5
1156	Rassf5	3.81e-05	1.35	2.5	1.85185
1157	Ttll12	3.81e-05	5.23	7.96	1.52199
1158	Pdgfc	3.81e-05	1.96	5.95	3.03571
1159	Armcx1	3.88e-05	4.76	9.69	2.03571
1160	Chm	3.88e-05	14.64	24.35	1.66325
1161	Dock5	3.88e-05	4.16	2.41	0.579327
1162	Eda2r	3.88e-05	2.25	5.63	2.50222
1163	Pdcd10	3.88e-05	28.07	54.55	1.94336
1164	Golt1b	3.88e-05	13.86	27.87	2.01082
1165	Ifi27	3.88e-05	29.5	60.67	2.05661
1166	Scfd1	3.88e-05	25.25	40.81	1.61624
1167	Fgf18	3.88e-05	4.88	16.88	3.45902
1168	Thsd4	3.88e-05	1.45	0.96	0.662069
1169	Mapk14	3.88e-05	51.26	31.72	0.618806
1170	Emp2	3.95e-05	37.56	62.58	1.66613
1171	Babam2	3.95e-05	35.14	50.3	1.43142
1172	Ddt	3.95e-05	150.49	84.16	0.55924
1173	Bcar3	3.95e-05	5.45	2.75	0.504587
1174	Enoph1	3.95e-05	8.03	12.48	1.55417
1175	2610001J05Rik	3.95e-05	20.71	32.3	1.55963
1176	Diaph1	3.95e-05	13.61	20.02	1.47098
1177	Fmn1	3.95e-05	0.22	2.37	10.7727
1178	Fam13a	3.95e-05	19.44	12.24	0.62963
1179	Myl6	3.95e-05	348.96	936.67	2.68418
1180	Plxna3	3.95e-05	0.23	1	4.34783
1181	Zfp260	3.95e-05	27.36	42.13	1.53984
1182	Ogdhl	3.95e-05	126.05	22.87	0.181436
1183	Pitpnc1	3.95e-05	29.1	17.78	0.610997
1184	Nptn	4.02e-05	119.58	160.75	1.34429
1185	Panx2	4.02e-05	0.46	9.71	21.1087
1186	Coro2b	4.02e-05	6.9	11.24	1.62899
1187	Fkbp14	4.02e-05	9.68	18.82	1.94421
1188	Myo18b	4.02e-05	112.74	76.52	0.67873
1189	Myl9	4.02e-05	49.78	110.7	2.22378
1190	Gm1673	4.02e-05	2.87	16.34	5.69338
1191	Ptprm	4.02e-05	50.44	35.29	0.699643
1192	Mcee	4.02e-05	207.78	158.7	0.763789
1193	Gskip	4.02e-05	5.75	13.19	2.29391
1194	Pnpla2	4.02e-05	313.13	154.08	0.492064
1195	Medag	4.02e-05	14.42	37.44	2.59639
1196	Alg5	4.09e-05	17.93	31.15	1.73731
1197	Serping1	4.09e-05	115.64	196.1	1.69578
1198	Psme4	4.09e-05	151.44	102.38	0.676043
1199	Rtl3	4.09e-05	0.98	3.57	3.64286
1200	Cacna1a	4.09e-05	0.75	1.55	2.06667
1201	Ap1s1	4.09e-05	34.54	56.57	1.63781
1202	Prodh	4.09e-05	21.27	4.67	0.219558
1203	Lamb3	4.09e-05	5.64	1	0.177305
1204	Ptcd3	4.09e-05	143.57	89.23	0.621509
1205	2021-03-03	4.09e-05	2.65	11.2	4.22642
1206	Degs1	4.09e-05	86.75	139.65	1.6098
1207	Poli	4.09e-05	1.4	3.37	2.40714
1208	Fahd1	4.18e-05	98.91	58.58	0.592256
1209	Cox10	4.18e-05	53.26	28.77	0.54018
1210	Ttc38	4.18e-05	18.95	10.01	0.528232
1211	Fxyd6	4.18e-05	23.48	67.77	2.88629
1212	Ppp1r13l	4.18e-05	27.89	17.04	0.610972
1213	Rab12	4.18e-05	267.58	179.14	0.669482
1214	Eif3m	4.18e-05	185.33	256.93	1.38634
1215	Limd1	4.26e-05	45.69	32.99	0.72204
1216	2200002D01Rik	4.26e-05	2.36	14.2	6.01695
1217	Sema6d	4.26e-05	14.72	25.12	1.70652
1218	Car14	4.26e-05	173.52	49	0.282388
1219	Col4a1	4.26e-05	166.58	375.69	2.25531
1220	Msmo1	4.26e-05	7.91	17.55	2.21871
1221	Slc2a4	4.26e-05	359.22	563.43	1.56848
1222	Hnrnph3	4.26e-05	41.4	29.39	0.709903
1223	Echdc3	4.26e-05	36.6	21.66	0.591803
1224	Lsm14a	4.33e-05	58.71	82.42	1.40385
1225	Sord	4.33e-05	205.68	286.17	1.39134
1226	Tmem168	4.33e-05	17.68	27.73	1.56844
1227	Copb1	4.33e-05	35.93	50.74	1.41219
1228	Dot1l	4.33e-05	14.92	7.87	0.52748
1229	Prdm4	4.33e-05	10.4	18.54	1.78269
1230	Bcl11a	4.33e-05	1.47	4.65	3.16327
1231	Fgf16	4.33e-05	8.53	3.97	0.465416
1232	Fzd1	4.33e-05	5.44	11.88	2.18382
1233	Golim4	4.33e-05	21.54	38.19	1.77298
1234	Tuba1c	4.33e-05	36.74	84.51	2.30022
1235	Crispld2	4.4e-05	30.06	58.46	1.94478
1236	Cpne3	4.4e-05	18.07	24.65	1.36414
1237	Ndufa5	4.4e-05	1553.67	1106.65	0.712281
1238	Ttc39b	4.4e-05	7.56	4.41	0.583333
1239	Dock8	4.4e-05	5.17	2.12	0.410058
1240	Glt8d1	4.4e-05	19.1	28.8	1.50785
1241	Farp1	4.4e-05	5.36	9.8	1.82836
1242	Ccdc50	4.4e-05	16.44	23.86	1.45134
1243	Tbrg1	4.4e-05	41.48	64.63	1.5581
1244	Net1	4.4e-05	9.49	18.33	1.93151
1245	Washc3	4.4e-05	34.58	50.09	1.44853
1246	Trim54	4.47e-05	325.52	178.02	0.546879
1247	A930002C04Rik	4.47e-05	1.17	4.6	3.93162
1248	Mif	4.47e-05	191.78	449.03	2.34138
1249	Adam11	4.47e-05	6.04	1.28	0.211921
1250	Brdt	4.47e-05	0.34	2.27	6.67647
1251	Cep68	4.47e-05	33.17	23.42	0.70606
1252	Bet1	4.47e-05	23.82	48.95	2.055
1253	Vkorc1	4.47e-05	21.94	55.61	2.53464
1254	Mrpl47	4.47e-05	43.86	27.1	0.617875
1255	Atf4	4.55e-05	90.61	163.62	1.80576
1256	Pkig	4.55e-05	266.9	166.89	0.62529
1257	Ncbp3	4.55e-05	7.78	11.26	1.4473
1258	Asb10	4.55e-05	80.64	20.04	0.248512
1259	Mvb12b	4.55e-05	15.54	23.83	1.53346
1260	Tcaim	4.55e-05	53.97	29.68	0.549935
1261	Xrcc2	4.55e-05	6.16	3.41	0.553571
1262	Nid2	4.55e-05	10.45	23.51	2.24976
1263	Ralgapa2	4.55e-05	22.1	14.4	0.651584
1264	Yipf5	4.61e-05	20.87	34.48	1.65213
1265	Porcn	4.61e-05	2.76	6.18	2.23913
1266	Sgo2a	4.61e-05	12.71	7.51	0.590873
1267	Ndfip2	4.61e-05	20.87	35.03	1.67849
1268	Nsa2	4.61e-05	57.06	75.85	1.3293
1269	Eif2ak4	4.61e-05	4.18	7.68	1.83732
1270	Tspan17	4.61e-05	8.54	21.2	2.48244
1271	Mapk3	4.61e-05	56.37	79.82	1.416
1272	Des	4.61e-05	1229.86	905.09	0.735929
1273	Tmem201	4.61e-05	72.47	42.5	0.58645
1274	Esrrb	4.61e-05	21.58	9.47	0.438832
1275	Cpeb3	4.61e-05	51.49	21.85	0.424354
1276	Rhoc	4.69e-05	89.69	197.34	2.20025
1277	Clptm1l	4.69e-05	52.28	76.21	1.45773
1278	Ciapin1	4.69e-05	21.72	14.38	0.662063
1279	Pard6b	4.69e-05	2.47	5.71	2.31174
1280	Bet1l	4.69e-05	16.54	29.61	1.79021
1281	Dpy19l1	4.69e-05	7.02	13.14	1.87179
1282	Spcs1	4.69e-05	129.68	190.99	1.47278
1283	Tpm1	4.78e-05	19546.8	14863	0.760379
1284	Prelid1	4.78e-05	49.68	119.06	2.39654
1285	Gpatch2l	4.78e-05	10.6	15.76	1.48679
1286	Pop5	4.78e-05	37.01	67.11	1.81329
1287	Ssc5d	4.87e-05	4.16	15.12	3.63462
1288	F830016B08Rik	4.87e-05	9.27	23.26	2.50917
1289	Myadml2	4.95e-05	56.52	40.67	0.719568
1290	Evc2	4.95e-05	4.66	9.47	2.03219
1291	Itprip	4.95e-05	13.19	20.81	1.57771
1292	Il13ra1	4.95e-05	37.56	94.26	2.50958
1293	Ppp2r5c	4.95e-05	75.86	107.9	1.42236
1294	2021-03-02	4.95e-05	33.65	48.01	1.42675
1295	Edn3	4.95e-05	3.73	0.39	0.104558
1296	Traf7	5.03e-05	28.25	40.38	1.42938
1297	Zbtb38	5.03e-05	16.02	24.82	1.54931
1298	Mfsd3	5.03e-05	3.51	5.83	1.66097
1299	Ncstn	5.03e-05	42.66	59.91	1.40436
1300	Lsmem1	5.03e-05	39.16	15.27	0.389939
1301	Rasgef1b	5.03e-05	5.49	22.55	4.10747
1302	Cyb5a	5.03e-05	153.08	212	1.3849
1303	Arrb1	5.08e-05	8.67	20.15	2.32411
1304	Fastkd1	5.08e-05	22.27	11.14	0.500225
1305	Tmem65	5.08e-05	199.16	306.39	1.53841
1306	Qpct	5.08e-05	6.35	13.55	2.13386
1307	Tubb2a	5.08e-05	35.87	116.14	3.2378
1308	Shisal1	5.08e-05	0.13	0.86	6.61538
1309	Esrrg	5.08e-05	33.96	20.69	0.609246
1310	Mmp2	5.08e-05	37.53	87.4	2.3288
1311	Agpat3	5.08e-05	113.48	76.63	0.675273
1312	B4galt2	5.08e-05	4.21	10.59	2.51544
1313	Mmgt2	5.08e-05	3.62	8.08	2.23204
1314	Ywhah	5.08e-05	127.04	193.81	1.52558
1315	Asb14	5.16e-05	100.96	44.1	0.436807
1316	Pgm2	5.16e-05	233.63	171.84	0.735522
1317	Optn	5.16e-05	95.85	59.26	0.618258
1318	Ctnna1	5.16e-05	351.56	504.38	1.43469
1319	Miga2	5.16e-05	39.83	25.9	0.650264
1320	Pdgfd	5.16e-05	17.31	25.68	1.48354
1321	Taf10	5.22e-05	82.35	121.35	1.47359
1322	Tob1	5.22e-05	69.87	110.85	1.58652
1323	Mfsd6	5.22e-05	16.87	25.96	1.53883
1324	Wdr13	5.22e-05	31.3	43.85	1.40096
1325	Fis1	5.22e-05	185.9	247.37	1.33066
1326	Acy1	5.22e-05	15.4	7.53	0.488961
1327	Dsc2	5.22e-05	31.43	13.74	0.437162
1328	Aldh4a1	5.22e-05	112.4	62.14	0.552847
1329	Adamts2	5.22e-05	6.15	23.13	3.76098
1330	Tesk1	5.22e-05	27.71	40.83	1.47348
1331	Flnc	5.3e-05	115.07	62.03	0.539063
1332	Abcb4	5.3e-05	19.63	30.75	1.56648
1333	2510039O18Rik	5.3e-05	37.88	54.24	1.43189
1334	Smap2	5.3e-05	44.15	65.27	1.47837
1335	Pex26	5.3e-05	5.56	10.25	1.84353
1336	Uba5	5.35e-05	18.96	31.22	1.64662
1337	Kcnv2	5.35e-05	5.89	0.28	0.0475382
1338	Tk2	5.35e-05	8.97	13.55	1.51059
1339	Rtn4r	5.35e-05	6.32	1.53	0.242089
1340	Mamstr	5.35e-05	4.55	15.41	3.38681
1341	Snap47	5.35e-05	43.52	62.55	1.43727
1342	Mgst3	5.35e-05	831.52	456.21	0.548646
1343	Gm1821	5.35e-05	716.96	947.82	1.322
1344	Zdhhc3	5.35e-05	7.08	10.03	1.41667
1345	Nenf	5.35e-05	193.68	279.04	1.44073
1346	P3h1	5.35e-05	11.79	25.84	2.19169
1347	Pi4k2b	5.35e-05	2.61	5.98	2.29119
1348	Rom1	5.43e-05	23.72	55.75	2.35034
1349	Rilp	5.43e-05	63.23	39.04	0.617428
1350	Plxnb3	5.43e-05	1.04	0.36	0.346154
1351	Mllt11	5.43e-05	10.5	26.06	2.4819
1352	Klhl24	5.43e-05	141.63	84.92	0.59959
1353	Sec61a1	5.43e-05	26.99	50.24	1.86143
1354	Cd302	5.5e-05	15.92	35.88	2.25377
1355	Clasp1	5.5e-05	103.27	54.5	0.527743
1356	Dele1	5.5e-05	163.02	95.07	0.58318
1357	Tpgs2	5.5e-05	4.95	8.37	1.69091
1358	Armc5	5.5e-05	7.06	12.79	1.81161
1359	Desi1	5.5e-05	15.02	22.07	1.46937
1360	Nfatc2	5.56e-05	7.18	4.39	0.611421
1361	Pak3	5.56e-05	0.11	0.62	5.63636
1362	Hhatl	5.56e-05	138.65	37.24	0.26859
1363	Mindy3	5.56e-05	14.05	23.56	1.67687
1364	Prkca	5.56e-05	8.93	15.67	1.75476
1365	E2f8	5.56e-05	0.58	2.77	4.77586
1366	2310015A10Rik	5.56e-05	8.73	4.82	0.552119
1367	Gga2	5.56e-05	20.91	42.74	2.044
1368	Emp1	5.56e-05	47.07	244.64	5.19737
1369	Isca1	5.56e-05	343.36	232.52	0.67719
1370	Itgav	5.64e-05	12.11	20.66	1.70603
1371	Mpg	5.64e-05	5.5	11.65	2.11818
1372	S100a13	5.64e-05	56.53	101.57	1.79675
1373	Rps10	5.64e-05	718.44	939.8	1.30811
1374	Emc10	5.72e-05	83.13	118.89	1.43017
1375	Arl6ip5	5.72e-05	179.54	240.09	1.33725
1376	Mccc2	5.72e-05	77.81	43.03	0.553014
1377	Etfbkmt	5.72e-05	31.05	53.29	1.71626
1378	Ube2n	5.72e-05	38.05	50.46	1.32615
1379	Ifi35	5.79e-05	20.15	30.38	1.50769
1380	Ptpn3	5.79e-05	24.19	13.98	0.577925
1381	Coq5	5.79e-05	141.55	84.83	0.599294
1382	Synpo2l	5.79e-05	71.11	106.32	1.49515
1383	Cilp	5.79e-05	6.45	72.01	11.1643
1384	Ipo5	5.79e-05	110.11	77.41	0.703024
1385	Zc4h2	5.83e-05	1.95	3.78	1.93846
1386	Furin	5.83e-05	65.45	114.82	1.75432
1387	Fstl1	5.83e-05	53.97	278.41	5.15861
1388	Vps29	5.83e-05	27.71	44.85	1.61855
1389	Lrrc14b	5.83e-05	88.26	48.56	0.550193
1390	Dapk2	5.83e-05	4.98	13.81	2.77309
1391	Axl	5.83e-05	43.77	82.1	1.87571
1392	Usp3	5.83e-05	7.09	9.43	1.33004
1393	Puf60	5.83e-05	64.48	86.77	1.34569
1394	Nt5c	5.83e-05	12.4	21.58	1.74032
1395	Spryd3	5.83e-05	14.71	24.76	1.68321
1396	Gm16793	5.83e-05	9.56	3.23	0.337866
1397	Vcam1	5.83e-05	9.63	18.81	1.95327
1398	Gm29686	5.9e-05	4.06	1.85	0.455665
1399	Map3k10	5.9e-05	15.22	21.7	1.42576
1400	Spata33	5.9e-05	15.84	6.34	0.400253
1401	Aspn	5.9e-05	45.47	109.28	2.40334
1402	Loxl1	5.9e-05	19.93	71.08	3.56648
1403	Actn4	5.9e-05	59.02	101.17	1.71416
1404	Dpp3	5.97e-05	16.37	26.11	1.59499
1405	Ankra2	5.97e-05	21.46	34.65	1.61463
1406	Crlf3	5.97e-05	8.61	14.89	1.72938
1407	Timp1	5.97e-05	4.75	57.71	12.1495
1408	Mff	5.97e-05	146.45	185.95	1.26972
1409	Wwc2	5.97e-05	26.11	39.42	1.50977
1410	Anxa6	5.97e-05	155.85	123.61	0.793134
1411	Ppargc1b	6.03e-05	13.33	21.43	1.60765
1412	Pxmp4	6.03e-05	37.1	25.6	0.690027
1413	Cdr2	6.03e-05	7.88	24.55	3.11548
1414	Sgsm2	6.03e-05	4.71	7.09	1.50531
1415	Rab7b	6.03e-05	2.47	5.4	2.18623
1416	Por	6.03e-05	46.53	29.65	0.637223
1417	Atox1	6.03e-05	98.62	164.38	1.6668
1418	Fbln2	6.09e-05	55.47	162.93	2.93726
1419	Ufc1	6.09e-05	90.87	135.51	1.49125
1420	Mrpl37	6.09e-05	102.63	71.26	0.694339
1421	Snn	6.09e-05	23.16	12.59	0.54361
1422	Ccdc88a	6.09e-05	3.94	7.7	1.95431
1423	6530402F18Rik	6.09e-05	2.42	4.44	1.83471
1424	Mbtps1	6.09e-05	33.07	46.73	1.41306
1425	Man2b2	6.09e-05	11.4	19.64	1.72281
1426	Fam213b	6.16e-05	215.61	303.3	1.40671
1427	Stat3	6.16e-05	65.46	86.95	1.32829
1428	Abra	6.16e-05	61.17	152.16	2.48749
1429	Zfp106	6.16e-05	277.42	191.83	0.691479
1430	Zadh2	6.16e-05	73.91	51.59	0.698011
1431	Hrasls	6.24e-05	24.31	11.97	0.49239
1432	Kcnj11	6.24e-05	104.98	47.2	0.449609
1433	Pum3	6.24e-05	13.95	20.41	1.46308
1434	Rps6ka3	6.24e-05	20.57	30.7	1.49246
1435	Aldh16a1	6.3e-05	11.31	18.15	1.60477
1436	Nampt	6.3e-05	200.47	96.02	0.478974
1437	Lrrc27	6.3e-05	6.81	4.46	0.654919
1438	Acbd5	6.3e-05	26.76	38.28	1.43049
1439	Mpeg1	6.3e-05	7.27	15.38	2.11554
1440	Slc9a7	6.3e-05	1.74	3.05	1.75287
1441	Myl12a	6.3e-05	949.22	1432.53	1.50917
1442	Plxnb2	6.37e-05	50.7	34.23	0.675148
1443	Rbfa	6.37e-05	67.5	48.11	0.712741
1444	Osbpl5	6.37e-05	10.26	16.11	1.57018
1445	Polr3k	6.37e-05	11.66	18.81	1.61321
1446	Olfml2b	6.37e-05	7.61	18.15	2.38502
1447	Tcea1	6.43e-05	49.77	66.19	1.32992
1448	Smox	6.43e-05	15.25	27.78	1.82164
1449	Hdgf	6.43e-05	129.9	184.36	1.41925
1450	Rnf103	6.43e-05	29.97	44.94	1.4995
1451	Rhoq	6.43e-05	118.9	169.64	1.42675
1452	Carmil3	6.43e-05	1.59	0.68	0.427673
1453	Copz1	6.43e-05	50.51	78.56	1.55534
1454	Fam198a	6.43e-05	0.54	2.37	4.38889
1455	Arhgef40	6.5e-05	10.9	25.21	2.31284
1456	Wwox	6.5e-05	2.76	4.96	1.7971
1457	Slc47a1	6.5e-05	49.27	98.75	2.00426
1458	Unc45b	6.5e-05	184.16	97.14	0.527476
1459	Lgi4	6.5e-05	3.04	6.29	2.06908
1460	Tapbp	6.5e-05	58.87	85.14	1.44624
1461	Dapk1	6.57e-05	20	11.65	0.5825
1462	Map3k7	6.57e-05	29.7	42.68	1.43704
1463	Map3k15	6.57e-05	0.62	1.45	2.33871
1464	Tpp1	6.65e-05	38.9	52.65	1.35347
1465	Doc2g	6.65e-05	297.09	100.28	0.337541
1466	Ndufab1	6.65e-05	1432.99	984.55	0.68706
1467	Snx3	6.65e-05	193	277.93	1.44005
1468	Slc43a2	6.71e-05	7.67	4.28	0.558018
1469	Pik3r1	6.71e-05	71.27	28.08	0.393995
1470	Rnf128	6.71e-05	102.47	166.59	1.62574
1471	A530016L24Rik	6.71e-05	34.09	2.25	0.0660018
1472	Tgfb1i1	6.71e-05	7.01	15.56	2.21969
1473	Rab3gap2	6.71e-05	10.44	17.69	1.69444
1474	Bcam	6.71e-05	238.52	340.33	1.42684
1475	Coasy	6.77e-05	15.44	11.05	0.715674
1476	9230112J17Rik	6.77e-05	7.36	2.93	0.398098
1477	Ppp1r21	6.77e-05	9.09	13.11	1.44224
1478	Zfpl1	6.77e-05	13.45	21.63	1.60818
1479	Arhgap20	6.77e-05	21.5	6.55	0.304651
1480	Kpna1	6.86e-05	80.81	54.07	0.6691
1481	Thsd7a	6.93e-05	3.2	5.81	1.81562
1482	Ntan1	6.93e-05	42.77	69.04	1.61422
1483	Dnaja3	6.93e-05	164.85	114.8	0.696391
1484	Kctd1	6.93e-05	7.62	14.07	1.84646
1485	Gm6416	7.02e-05	7.63	1.77	0.231979
1486	Rpn2	7.09e-05	68.99	99.95	1.44876
1487	Ifnar2	7.09e-05	46.57	67.33	1.44578
1488	Pdk1	7.09e-05	121.63	192.34	1.58135
1489	Nlk	7.16e-05	10.57	15.32	1.44939
1490	Srd5a3	7.16e-05	7.76	17.78	2.29124
1491	Dnajc14	7.16e-05	23	32.6	1.41739
1492	Dusp5	7.16e-05	4.97	19.32	3.88732
1493	Rtl6	7.23e-05	5.36	8.78	1.63806
1494	Mrpl38	7.23e-05	81.98	40.28	0.491339
1495	Micall1	7.23e-05	35.86	22.07	0.615449
1496	Xirp2	7.23e-05	175.95	118.33	0.672521
1497	Ngef	7.3e-05	0.21	1.89	9
1498	Fam53a	7.3e-05	33.33	61.04	1.83138
1499	Selenos	7.3e-05	57.51	80.52	1.4001
1500	Kdelr2	7.3e-05	37.65	68.75	1.82603
1501	Hexb	7.3e-05	23.79	43.59	1.83228
1502	AV026068	7.38e-05	87.36	51.29	0.587111
1503	Zfand2b	7.38e-05	14.75	28.48	1.93085
1504	Tor1b	7.45e-05	21.64	30	1.38632
1505	Crhr2	7.45e-05	17.43	10.51	0.602983
1506	Rbm4	7.45e-05	13.66	24.02	1.75842
1507	Rras	7.51e-05	69.22	109.3	1.57902
1508	Rhoa	7.51e-05	313.33	423.21	1.35068
1509	Ryk	7.51e-05	38.43	51.78	1.34738
1510	Dpt	7.51e-05	104.72	161.29	1.5402
1511	Aldh3b1	7.51e-05	1.21	3.91	3.2314
1512	2021-09-02	7.59e-05	107.5	155	1.44186
1513	Tnni3	7.59e-05	10338.2	6447.19	0.62363
1514	Tmem106c	7.59e-05	13.33	23.25	1.74419
1515	Elp5	7.66e-05	36.93	75.73	2.05064
1516	Bcl11b	7.66e-05	0.98	0.35	0.357143
1517	Sbk2	7.73e-05	6.12	1.34	0.218954
1518	Pomgnt2	7.73e-05	13.36	19.8	1.48204
1519	Cnksr1	7.73e-05	9.83	4.42	0.449644
1520	Tmcc2	7.73e-05	24.61	42.51	1.72735
1521	1810014B01Rik	7.81e-05	12.41	6.25	0.503626
1522	Hspa13	7.81e-05	13.81	24.17	1.75018
1523	Sqle	7.89e-05	0.52	1.77	3.40385
1524	Bik	7.89e-05	8.67	22.34	2.5767
1525	Ube2e2	7.96e-05	11.62	24.33	2.0938
1526	Ntn1	7.96e-05	54.37	30.64	0.563546
1527	Apbb1ip	7.96e-05	4.37	9.68	2.2151
1528	Tram1	8.03e-05	34.81	55.59	1.59695
1529	Mapre1	8.03e-05	23.02	30.24	1.31364
1530	2021-09-06	8.03e-05	3.68	5.9	1.60326
1531	Jrk	8.03e-05	1.63	2.84	1.74233
1532	Ckap4	8.09e-05	26.37	70.23	2.66325
1533	Nme7	8.09e-05	3.69	7.63	2.06775
1534	Timp2	8.09e-05	66.95	109.52	1.63585
1535	Pigs	8.09e-05	19.99	28.07	1.4042
1536	Becn1	8.15e-05	62.31	87.35	1.40186
1537	Rps19	8.15e-05	525.88	786.67	1.49591
1538	Slc22a5	8.15e-05	29.39	16.13	0.548826
1539	Pdhb	8.15e-05	928.06	593.12	0.639097
1540	Igfals	8.15e-05	4.2	1.11	0.264286
1541	Tnik	8.22e-05	12.89	3.23	0.250582
1542	9130023H24Rik	8.22e-05	2.68	5.91	2.20522
1543	Slc25a23	8.22e-05	32.62	53.44	1.63826
1544	Fry	8.3e-05	27.75	12.13	0.437117
1545	Ggt7	8.37e-05	0.86	2.28	2.65116
1546	Zfp35	8.37e-05	8.05	11.79	1.4646
1547	Plod2	8.37e-05	19.72	43.9	2.22617
1548	Ptk2b	8.44e-05	5.04	10.23	2.02976
1549	Tmem234	8.44e-05	45.72	67.74	1.48163
1550	Enpp5	8.44e-05	17.75	27.53	1.55099
1551	Epdr1	8.44e-05	24.83	40.38	1.62626
1552	Bad	8.51e-05	26.92	46.51	1.72771
1553	Ypel5	8.51e-05	41.1	53.64	1.30511
1554	Mtmr4	8.58e-05	12.67	8.98	0.708761
1555	Acss1	8.58e-05	342.23	141.14	0.412413
1556	Gpx1	8.58e-05	96.88	185.4	1.91371
1557	Atg10	8.58e-05	32.41	18.25	0.563098
1558	Ran	8.64e-05	110.19	147.83	1.34159
1559	Yipf2	8.64e-05	5.45	10.54	1.93394
1560	1810058I24Rik	8.64e-05	164.12	221.43	1.3492
1561	Elmo3	8.64e-05	0.72	2.28	3.16667
1562	Tmed5	8.64e-05	43.58	27.71	0.635842
1563	Tars	8.67e-05	26.41	35.7	1.35176
1564	Mrpl9	8.67e-05	100.32	77.45	0.77203
1565	Hmgcs2	8.67e-05	17.11	8.23	0.481005
1566	4930523C07Rik	8.67e-05	17.27	11.81	0.683845
1567	Parn	8.67e-05	9.83	15.86	1.61343
1568	Wdr61	8.67e-05	37.75	51.15	1.35497
1569	Hsbp1	8.67e-05	163.55	214.65	1.31244
1570	Sh2d4a	8.67e-05	14.61	7.7	0.527036
1571	Selenon	8.67e-05	14.37	24.78	1.72443
1572	Ctdsp2	8.73e-05	76.81	108.95	1.41844
1573	Jph1	8.73e-05	18.46	10.95	0.593174
1574	Cenpw	8.73e-05	1.2	2.45	2.04167
1575	Higd2a	8.73e-05	275.44	375.27	1.36244
1576	Pkia	8.73e-05	210.78	300.73	1.42675
1577	Gpsm3	8.8e-05	4.12	9.3	2.25728
1578	Mbd3	8.8e-05	88.65	117.4	1.32431
1579	Rab27b	8.88e-05	0.59	2.08	3.52542
1580	Grn	8.93e-05	78.52	125.45	1.59768
1581	Glod4	8.93e-05	43.7	58.71	1.34348
1582	Stxbp2	8.93e-05	1.16	2.62	2.25862
1583	Large1	8.93e-05	52.47	32.4	0.617496
1584	L2hgdh	8.93e-05	42.96	25.49	0.593343
1585	Ctnnbip1	8.93e-05	23.31	37.25	1.59803
1586	Slc37a2	9e-05	2.85	1.36	0.477193
1587	Vrk3	9e-05	22.47	36.38	1.61905
1588	Prep	9e-05	17	12.82	0.754118
1589	Ddb1	9.07e-05	125.49	158.75	1.26504
1590	Nme1	9.07e-05	26.31	55.24	2.09958
1591	Il18bp	9.07e-05	8.76	20.42	2.33105
1592	Tuft1	9.13e-05	0.66	2.21	3.34848
1593	Itga7	9.13e-05	94.65	166.1	1.75489
1594	Ctss	9.13e-05	30.83	70.9	2.29971
1595	Ddx39	9.13e-05	15.73	28.8	1.8309
1596	Psmc4	9.19e-05	99.57	127.05	1.27599
1597	Sfrp2	9.19e-05	2.96	11.77	3.97635
1598	Pik3c2b	9.19e-05	10.73	6.37	0.593663
1599	Cs	9.27e-05	1280.24	753.29	0.588397
1600	Lmo1	9.27e-05	3.66	14.01	3.82787
1601	Col4a4	9.33e-05	2.41	6.85	2.84232
1602	Aarsd1	9.33e-05	51.82	36.42	0.702817
1603	Smurf2	9.33e-05	28.91	40.14	1.38845
1604	Tcp11l2	9.4e-05	171.49	103.99	0.606391
1605	E230013L22Rik	9.4e-05	15.86	32.32	2.03783
1606	Tmtc4	9.4e-05	4.73	8.62	1.82241
1607	Smtn	9.45e-05	59.84	40.81	0.681985
1608	Tctex1d2	9.45e-05	14	25.97	1.855
1609	Fibin	9.45e-05	15.79	67.15	4.25269
1610	5031410I06Rik	9.45e-05	0.27	1.34	4.96296
1611	Ldhb	9.45e-05	2799.43	1764.3	0.630235
1612	Polr3a	9.49e-05	7.37	13.07	1.77341
1613	Picalm	9.49e-05	130.34	221.54	1.69971
1614	Mvb12a	9.49e-05	25.94	37.61	1.44988
1615	Atp11a	9.49e-05	45.2	32.16	0.711504
1616	5730409E04Rik	9.49e-05	13.03	21.84	1.67613
1617	Retreg2	9.49e-05	21.74	32.26	1.4839
1618	Speg	9.49e-05	58.7	43.23	0.736457
1619	Tubb5	9.55e-05	70.56	158	2.23923
1620	Ap2s1	9.55e-05	105.95	152.08	1.43539
1621	Anxa1	9.55e-05	41.3	107.81	2.61041
1622	Igfbp7	9.55e-05	331.39	1030.59	3.1099
1623	Neb	9.55e-05	0.94	3.95	4.20213
1624	Gtf2h4	9.61e-05	11.62	18.02	1.55077
1625	Bak1	9.61e-05	15.83	27.77	1.75426
1626	Twnk	9.61e-05	26.37	18.09	0.686007
1627	Edem2	9.65e-05	7.15	13.09	1.83077
1628	Ogdh	9.65e-05	1025.86	591.21	0.576307
1629	Ddx41	9.65e-05	12.27	17.81	1.45151
1630	Pcnt	9.65e-05	27.66	13.14	0.475054
1631	Klhdc1	9.65e-05	45.36	31.78	0.700617
1632	Dapk3	9.65e-05	24.21	40.66	1.67947
1633	Krcc1	9.65e-05	43.18	66.5	1.54006
1634	Ppp1r12b	9.69e-05	85.14	56.73	0.666314
1635	Adam9	9.69e-05	46.64	76.91	1.64901
1636	Rnaseh2b	9.69e-05	10.83	15.92	1.46999
1637	Prkab1	9.69e-05	31.99	20.72	0.647702
1638	Ostf1	9.69e-05	34.99	59.92	1.71249
1639	Dis3l2	9.69e-05	8.23	12.02	1.46051
1640	Nexmif	9.69e-05	0.09	0.45	5
1641	Gas2l1	9.74e-05	12.58	25.59	2.03418
1642	Sms	9.74e-05	54.34	38.1	0.701141
1643	Oaf	9.74e-05	9.71	26.34	2.71267
1644	Mrpl55	9.74e-05	124.59	89.76	0.720443
1645	Snx8	9.74e-05	11.26	17.18	1.52575
1646	Eif4ebp1	9.74e-05	135.98	204.84	1.5064
1647	Dusp10	9.79e-05	5.77	10.43	1.80763
1648	Dnajc15	9.79e-05	243.2	150.47	0.618709
1649	Lrrc4b	9.79e-05	9.78	0.61	0.0623722
1650	Sumo2	9.79e-05	302.69	397.94	1.31468
1651	Tbc1d20	9.79e-05	36	53.57	1.48806
1652	Rfc5	9.85e-05	3.48	6.46	1.85632
1653	Setd6	9.85e-05	13.05	23.97	1.83678
1654	Lcmt1	9.85e-05	25.34	38.89	1.53473
1655	Mrpl51	9.85e-05	184.04	142.8	0.775918
1656	Dcn	9.9e-05	719.05	1181.62	1.64331
1657	Gja1	9.9e-05	274.47	136.09	0.495828
1658	Mrpl18	9.9e-05	241.38	179.13	0.742108
1659	Rnf181	9.9e-05	64.5	98.81	1.53194
1660	Rassf8	9.9e-05	20.6	28.05	1.36165
1661	Sik3	9.95e-05	32.64	18.17	0.556679
1662	Amot	9.95e-05	4.84	11.51	2.3781
1663	Chrna2	9.95e-05	1.77	4.32	2.44068
1664	Acbd4	9.95e-05	11.91	16.86	1.41562
1665	Plp2	0.0001	73.9	123.54	1.67172
1666	Plekhj1	0.0001	18.49	27.28	1.47539
1667	Fyco1	0.0001	186.48	101.6	0.544831
1668	Klhl30	0.000101	34.71	24.43	0.703832
1669	Cxcl16	0.000102	8.52	18.65	2.18897
1670	Rpl17	0.000102	597.38	913.29	1.52883
1671	Rsph3a	0.000102	35.47	52.61	1.48323
1672	Kalrn	0.000102	2.95	5.37	1.82034
1673	Gm10336	0.000102	76.94	28.67	0.372628
1674	Dpy19l3	0.000103	0.52	1.86	3.57692
1675	Acot6	0.000103	2.15	7.37	3.42791
1676	Cptp	0.000103	3.72	5.98	1.60753
1677	Arpc5l	0.000103	140.63	178.79	1.27135
1678	Lgals3bp	0.000103	29.06	58.36	2.00826
1679	Hmbs	0.000103	39.68	30.41	0.766381
1680	Mb	0.000103	29190.1	18745.8	0.642199
1681	Ywhab	0.000103	88.05	114.74	1.30312
1682	Ces1d	0.000103	170.46	13.18	0.0773202
1683	Col6a1	0.000103	44.77	122.7	2.74067
1684	Gnl1	0.000104	29.77	41.75	1.40242
1685	Rtkn	0.000104	5.28	12.3	2.32955
1686	Comt	0.000104	175	106.83	0.610457
1687	Slc39a11	0.000104	2.13	8.03	3.76995
1688	Lpar1	0.000104	7.22	18.78	2.60111
1689	Fgfr3	0.000104	5.18	8.2	1.58301
1690	Samm50	0.000104	129.51	96.12	0.742182
1691	Ephx2	0.000105	336.71	254.31	0.755279
1692	Nudt7	0.000105	152.16	115.99	0.76229
1693	Gabarap	0.000106	312.39	468.51	1.49976
1694	Pard3	0.000106	18	12.77	0.709444
1695	Dhrs7c	0.000106	168.62	61.02	0.361879
1696	Srr	0.000107	13.62	18.53	1.3605
1697	Tmod1	0.000107	347.37	521.35	1.50085
1698	Ttll5	0.000107	5.9	3.67	0.622034
1699	Cep290	0.000107	2.8	1.56	0.557143
1700	Meox1	0.000107	10.72	52.81	4.92631
1701	Mast2	0.000108	68.04	46.16	0.678424
1702	Fam92a	0.000108	24.96	37.23	1.49159
1703	Asap3	0.000108	7.05	3.21	0.455319
1704	4930481A15Rik	0.000108	27.14	8.73	0.321665
1705	Slc20a2	0.000109	132.44	195.16	1.47357
1706	2510009E07Rik	0.000109	14.89	24	1.61182
1707	Loxl2	0.000109	9.8	50.63	5.16633
1708	Cnksr3	0.000109	16.69	11.02	0.660276
1709	Gdi1	0.00011	52.5	69.81	1.32971
1710	Azin1	0.00011	51.56	83.89	1.62704
1711	Echs1	0.000111	581.87	382.58	0.657501
1712	2810004N23Rik	0.000111	81.09	45.51	0.561228
1713	Tuba4a	0.000111	574.93	323.33	0.562382
1714	Dhrs7b	0.000112	15.17	26.92	1.77456
1715	Capza2	0.000113	182.5	230.15	1.2611
1716	Mr1	0.000114	12.43	18.77	1.51006
1717	Myo18a	0.000114	60.11	42.94	0.714357
1718	Prune1	0.000114	28.66	40.85	1.42533
1719	Slc25a39	0.000114	143.94	203.68	1.41503
1720	Tm7sf3	0.000114	15.03	24.22	1.61144
1721	Nhsl1	0.000115	7.39	4.35	0.588633
1722	Arfip1	0.000115	19.67	31.75	1.61413
1723	Depdc1a	0.000115	0.16	1.01	6.3125
1724	Arcn1	0.000116	80.64	104.5	1.29588
1725	Ppm1a	0.000116	140.16	181.94	1.29809
1726	Pik3r3	0.000116	6.37	11.69	1.83516
1727	Kif5b	0.000117	105.5	163.05	1.5455
1728	Gja3	0.000117	16.24	6.05	0.372537
1729	0610012G03Rik	0.000117	82.6	58.64	0.709927
1730	Hypk	0.000117	230.9	307.06	1.32984
1731	Adhfe1	0.000118	66.87	19.79	0.295947
1732	Ssr3	0.000118	173.08	244.69	1.41374
1733	Ror1	0.000118	2.7	5.47	2.02593
1734	Zkscan5	0.000118	9.24	13.51	1.46212
1735	Rbm38	0.000118	167.91	64.27	0.382765
1736	Pofut2	0.000118	46.15	71.86	1.5571
1737	Gaa	0.000118	99.28	131.42	1.32373
1738	Sh3pxd2b	0.000119	2.05	3.72	1.81463
1739	Inpp5a	0.000119	253.57	330.22	1.30228
1740	Fdft1	0.000119	28.02	16.59	0.592077
1741	Rapgef1	0.000119	60.86	92.16	1.5143
1742	Gdf6	0.000119	0.65	6.29	9.67692
1743	Atp5s	0.000119	42.79	26.46	0.618369
1744	Rcn3	0.000119	28.58	86.02	3.0098
1745	Gpm6b	0.00012	14.46	26.2	1.81189
1746	Lrrc75a	0.00012	4.92	11.58	2.35366
1747	Fam213a	0.00012	29.69	52.57	1.77063
1748	Glul	0.00012	685.56	246.62	0.359735
1749	Col1a1	0.000121	31.45	123	3.91097
1750	Mef2c	0.000121	30.2	42.2	1.39735
1751	Gm5069	0.000121	2.2	3.58	1.62727
1752	D1Ertd622e	0.000121	3.26	6.43	1.97239
1753	Ccnd2	0.000121	52.01	34.66	0.66641
1754	Acadm	0.000121	1739.33	888.06	0.510576
1755	Creb3l1	0.000122	3.63	10.33	2.84573
1756	Rbp1	0.000122	4.91	24.62	5.01426
1757	Sfswap	0.000122	16.18	24.06	1.48702
1758	Ltbp3	0.000122	17.74	37.16	2.0947
1759	Col6a2	0.000124	50.71	145.09	2.86117
1760	Ampd3	0.000124	25.79	19.78	0.766964
1761	Col5a2	0.000124	12.68	61.81	4.87461
1762	Bach1	0.000124	20.87	13.09	0.627216
1763	Arhgef7	0.000124	59.56	86.7	1.45567
1764	Tmem51	0.000124	5.09	7.86	1.5442
1765	Stard7	0.000124	157.5	99.87	0.634095
1766	Gm1976	0.000124	1.29	3.26	2.52713
1767	R3hdm1	0.000125	26.17	19.12	0.730608
1768	Cbx5	0.000125	23.46	31.93	1.36104
1769	Cmpk1	0.000125	58.99	96.24	1.63146
1770	Dynlt3	0.000125	76.73	106.96	1.39398
1771	Mospd3	0.000126	12.48	18.62	1.49199
1772	Ivd	0.000126	313.75	166.59	0.530964
1773	Ociad2	0.000126	2.91	5.85	2.01031
1774	Otud4	0.000126	39.96	27.93	0.698949
1775	Ube3a	0.000126	48.7	34.49	0.708214
1776	Serpinf1	0.000126	38.87	151.99	3.91021
1777	Jmjd8	0.000126	26.33	34.86	1.32397
1778	Trim47	0.000127	22.84	36.44	1.59545
1779	Cnih1	0.000127	80	108.69	1.35862
1780	Stt3a	0.000127	16.14	25.53	1.58178
1781	Lum	0.000127	65.04	161.72	2.48647
1782	Oplah	0.000127	36.37	23.2	0.637888
1783	Slc1a3	0.000127	0.55	3.23	5.87273
1784	Lsp1	0.000127	26.13	51.48	1.97015
1785	Zfp467	0.000127	7.91	13.23	1.67257
1786	Nap1l1	0.000128	79.71	100.84	1.26509
1787	Tsg101	0.000128	62.45	79.66	1.27558
1788	Rnf111	0.000128	10.9	14.97	1.37339
1789	Cds2	0.000128	61.99	90.31	1.45685
1790	Ppm1k	0.000128	72.18	36.56	0.506511
1791	Pdzd3	0.000129	3.52	1.26	0.357955
1792	Aldh1a7	0.000129	0.37	1.67	4.51351
1793	Fuca1	0.000129	19.17	27.86	1.45331
1794	Rab4b	0.000129	14.07	32.27	2.29353
1795	Cyb5r1	0.000129	26.74	37.87	1.41623
1796	Cln6	0.000129	21.54	16.47	0.764624
1797	Nupr1	0.000129	11.28	36.14	3.2039
1798	Tmub2	0.000129	25.21	35.18	1.39548
1799	Camk2g	0.000129	31.44	46.1	1.46628
1800	Pkd2l2	0.000129	7.06	2.11	0.298867
1801	Nmi	0.000129	13.6	22.8	1.67647
1802	Slc27a1	0.00013	93.58	40.53	0.433105
1803	Med1	0.00013	23.39	15.13	0.646858
1804	Tnfaip2	0.00013	33.7	17.98	0.533531
1805	Mrm3	0.00013	26.68	14.51	0.543853
1806	Ptgis	0.00013	11.7	37.78	3.22906
1807	Gstm2	0.000131	187.17	140.23	0.749212
1808	Erlin2	0.000131	18.44	28.43	1.54176
1809	Pex6	0.000131	33.1	22.4	0.676737
1810	Amy1	0.000132	9.29	16.3	1.75457
1811	Btnl9	0.000132	28.47	14.8	0.519845
1812	Zdhhc17	0.000133	19.54	14.66	0.750256
1813	Srpx	0.000133	2.52	8.25	3.27381
1814	Alox5	0.000133	9.69	4.01	0.413829
1815	Tpbg	0.000133	0.35	1.58	4.51429
1816	Ncam1	0.000133	2.01	3.82	1.9005
1817	Fam160b1	0.000133	9.12	14.18	1.55482
1818	Shank3	0.000133	20.18	14.31	0.709118
1819	Fkbp10	0.000133	20.67	41.69	2.01693
1820	Lamtor3	0.000133	87.43	127.68	1.46037
1821	Ankrd10	0.000133	20.89	34.49	1.65103
1822	Mat2b	0.000133	130.86	170.75	1.30483
1823	Zfp821	0.000133	7.8	11.27	1.44487
1824	Cog1	0.000133	14.61	18	1.23203
1825	Cstf2	0.000134	9.03	12.58	1.39313
1826	Tmem219	0.000134	13	24.97	1.92077
1827	Commd7	0.000134	7.32	12.11	1.65437
1828	Decr2	0.000134	12.39	16.28	1.31396
1829	P4hb	0.000134	213.61	339.96	1.5915
1830	Snrnp35	0.000135	11.23	17.97	1.60018
1831	Mpped2	0.000135	15.65	28.77	1.83834
1832	Sh3bgrl	0.000135	44.07	73.19	1.66077
1833	Mrpl54	0.000135	169.52	219.79	1.29654
1834	Arl1	0.000135	144.74	208.31	1.4392
1835	Capza1	0.000136	33.37	56.4	1.69014
1836	Spry1	0.000136	36.28	62.02	1.70948
1837	Fam172a	0.000137	8.38	11.89	1.41885
1838	Ppfibp1	0.000137	40.55	60.11	1.48237
1839	Bckdhb	0.000137	78.41	37.93	0.483739
1840	Tmem164	0.000138	24.41	15.22	0.623515
1841	Stat1	0.000138	20.09	29.62	1.47437
1842	Slc39a6	0.000138	4.63	9.57	2.06695
1843	Nectin2	0.000138	46.49	32.39	0.696709
1844	Acd	0.000138	9.39	13.52	1.43983
1845	Wdr55	0.000139	15.76	24.46	1.55203
1846	Ube2d2a	0.000139	106.41	139.14	1.30758
1847	Rchy1	0.00014	37.11	46.61	1.256
1848	Ipo8	0.00014	16.28	21.74	1.33538
1849	Sh3kbp1	0.00014	57.64	79.57	1.38046
1850	Cdc16	0.00014	32.45	48.39	1.49122
1851	Yipf7	0.00014	212.73	110.92	0.521412
1852	Bbs9	0.00014	5.23	7.5	1.43403
1853	Dsp	0.00014	389.21	241.14	0.619563
1854	Slc8a2	0.00014	0.43	1.13	2.62791
1855	Sh3glb1	0.000141	187.67	150.92	0.804178
1856	Tmub1	0.000141	12.22	19.85	1.62439
1857	Socs2	0.000142	32.26	64.46	1.99814
1858	Opa1	0.000142	112.2	77.15	0.687611
1859	Pdss1	0.000143	20.67	13.94	0.674407
1860	Trim35	0.000143	70.34	94.01	1.33651
1861	Postn	0.000143	27.57	296.39	10.7505
1862	Sft2d2	0.000143	18.85	25.91	1.37454
1863	Bub3	0.000143	26.93	38.61	1.43372
1864	Lrrc20	0.000145	32.51	24.02	0.73885
1865	Map7d1	0.000145	209.51	164.59	0.785595
1866	Usp24	0.000145	32.01	23.13	0.722587
1867	Bckdk	0.000145	75.63	106.28	1.40526
1868	Mrpl30	0.000146	327.16	255.32	0.780413
1869	Haghl	0.000146	11.26	22.57	2.00444
1870	Ccdc6	0.000146	13.01	18.96	1.45734
1871	Pbxip1	0.000148	54.83	73.79	1.3458
1872	Tmem9b	0.000148	49.34	70.68	1.43251
1873	Lgals3	0.000148	3.89	13.73	3.52956
1874	Trim3	0.000149	18.08	25.49	1.40985
1875	Acvr1	0.000149	13.29	22.17	1.66817
1876	Atf6b	0.000149	15.41	22.75	1.47631
1877	Mdp1	0.000149	57.97	81.22	1.40107
1878	Plxnb1	0.000149	16.16	10.61	0.656559
1879	Ino80e	0.000149	15.94	24.45	1.53388
1880	Mkln1	0.00015	37.59	28.93	0.76962
1881	Plekha3	0.00015	21.11	30.8	1.45902
1882	Kbtbd12	0.00015	18.12	11.03	0.60872
1883	Cpeb4	0.00015	36.95	23.61	0.638972
1884	Cavin1	0.000151	181.11	257.12	1.41969
1885	Slc22a23	0.000151	4.98	7.61	1.52811
1886	Pycr2	0.000151	12.87	19.65	1.52681
1887	Tmsb10	0.000153	86.21	222.27	2.57824
1888	Hist1h4h	0.000154	58.45	19.26	0.329512
1889	Asah1	0.000154	42.95	72.77	1.6943
1890	Trim63	0.000155	298.92	166.51	0.557039
1891	Tec	0.000157	12.2	7.95	0.651639
1892	Ccnb1	0.000157	0.41	3.03	7.39024
1893	Gas6	0.000157	140.62	181.43	1.29021
1894	Stx5a	0.000157	25.87	38.43	1.4855
1895	Adcy7	0.000158	4.6	20.12	4.37391
1896	Leprot	0.000158	36.88	62.04	1.68221
1897	Uprt	0.000158	8.49	12.72	1.49823
1898	Dsel	0.000158	3.77	7.61	2.01857
1899	Cyb561d2	0.000158	3.69	7.13	1.93225
1900	Cfh	0.000158	112.77	168.85	1.4973
1901	Braf	0.000159	6.81	9.73	1.42878
1902	Pbx3	0.000159	7.63	13.5	1.76933
1903	Ifi211	0.00016	8.41	17.8	2.11653
1904	Abhd17a	0.00016	52.23	80.02	1.53207
1905	Pcm1	0.00016	29.35	21.59	0.735605
1906	Tcaf1	0.00016	6.63	10.2	1.53846
1907	Clcn3	0.000161	27.53	16.85	0.61206
1908	Zfp521	0.000161	6.14	10.22	1.6645
1909	Col3a1	0.000161	76.84	337.53	4.39263
1910	Cnn2	0.000161	41.45	83.98	2.02606
1911	Ahdc1	0.000161	18.7	11.15	0.596257
1912	Plxna2	0.000161	15.5	9.16	0.590968
1913	BC017158	0.000161	4.81	8.95	1.86071
1914	Ankrd33b	0.000162	15.76	6.85	0.434645
1915	Mrpl3	0.000162	113.65	85.52	0.752486
1916	Cops7a	0.000162	88.45	121.43	1.37287
1917	Ppm1j	0.000163	23.58	37.48	1.58948
1918	Armc10	0.000163	12.08	17.96	1.48675
1919	Sap30bp	0.000163	13.73	17.82	1.29789
1920	Ttc7	0.000163	11.25	4.53	0.402667
1921	Ldah	0.000164	25.18	32.84	1.30421
1922	Selenbp1	0.000164	143.8	68.79	0.478373
1923	Gramd1c	0.000165	0.64	1.51	2.35938
1924	Gli2	0.000165	0.63	1.33	2.11111
1925	Med11	0.000165	12.22	24.09	1.97136
1926	Lynx1	0.000166	185.05	128.2	0.692786
1927	1110038B12Rik	0.000166	7.04	17.35	2.46449
1928	Racgap1	0.000166	1.05	4.75	4.52381
1929	2021-09-05	0.000167	3.91	10.18	2.60358
1930	Pold4	0.000167	22.24	45.95	2.0661
1931	Atp6ap1	0.000167	138.28	176.32	1.27509
1932	Ltbp4	0.000168	155.17	296.69	1.91203
1933	Gsta4	0.000168	133.57	61.51	0.460508
1934	Mocs2	0.000168	28.66	37.54	1.30984
1935	Pgap3	0.000168	10.03	19.78	1.97208
1936	Gas5	0.000168	71.29	128.88	1.80783
1937	Map2k6	0.000168	3.5	7.51	2.14571
1938	Cmklr1	0.000169	14.79	28.52	1.92833
1939	Hells	0.000169	0.19	1.12	5.89474
1940	Appl2	0.000169	43.92	31.72	0.722222
1941	Col4a2	0.000169	139.93	274.34	1.96055
1942	Fam78a	0.00017	21.62	37.56	1.73728
1943	Nt5c2	0.00017	20.97	27.75	1.32332
1944	Ahcyl1	0.00017	66.52	87.16	1.31028
1945	Ndufa11	0.000171	128.28	162.51	1.26684
1946	Col14a1	0.000171	3.99	12.88	3.22807
1947	Coq4	0.000171	10.8	6.39	0.591667
1948	Sp110	0.000172	4.88	9.46	1.93852
1949	Pla1a	0.000172	14.85	28.63	1.92795
1950	Rogdi	0.000172	17.68	30.41	1.72002
1951	Slc2a12	0.000173	6.3	9.79	1.55397
1952	Serp1	0.000173	32.76	58.05	1.77198
1953	Ccs	0.000173	29.55	42.09	1.42437
1954	Atp13a2	0.000173	10.94	14.24	1.30165
1955	Gmfb	0.000173	26.22	39.92	1.5225
1956	Psmb5	0.000173	199.75	257.65	1.28986
1957	Lrg1	0.000174	68.62	20.92	0.304867
1958	Plvap	0.000174	8.87	15.77	1.7779
1959	Trim12c	0.000175	8.95	13.93	1.55642
1960	Obscn	0.000175	128.92	70.37	0.545842
1961	Sec62	0.000176	57.21	75.69	1.32302
1962	Gm38560	0.000176	2.43	0.53	0.218107
1963	Gdpd1	0.000176	13.14	8.7	0.6621
1964	Osbp	0.000177	80.99	112.77	1.39239
1965	C2cd2	0.000177	10.85	6.85	0.631336
1966	Plbd1	0.000178	60.82	38.2	0.628083
1967	Ecm1	0.000178	30.27	56.46	1.86521
1968	Fuca2	0.000178	209.12	125.73	0.601234
1969	Pld3	0.000178	23.52	36.39	1.54719
1970	Cst3	0.000178	1279.09	1821.05	1.42371
1971	Tm9sf3	0.000178	55.38	76.68	1.38462
1972	Rasa4	0.000179	4.43	7.12	1.60722
1973	D630003M21Rik	0.000179	5.36	12.01	2.24067
1974	Rtraf	0.000179	143.81	186.92	1.29977
1975	Pptc7	0.000179	127.39	199.02	1.56229
1976	Ptgs2	0.00018	0.44	2.35	5.34091
1977	Dbnl	0.00018	24.54	35.99	1.46659
1978	Mettl1	0.000181	11.18	22.82	2.04114
1979	Rbm27	0.000181	12.2	9.19	0.753279
1980	Rwdd4a	0.000181	35.01	24.06	0.687232
1981	Sdhb	0.000182	1884.69	1297.06	0.688209
1982	Gpkow	0.000182	18.56	24.11	1.29903
1983	Aprt	0.000183	21.06	37.59	1.7849
1984	Dse	0.000183	4.7	8.65	1.84043
1985	B4galnt1	0.000184	1.32	4.99	3.7803
1986	Sulf1	0.000184	10.79	28.11	2.60519
1987	Txn2	0.000184	365.87	464.48	1.26952
1988	Cdca3	0.000184	0.52	3.67	7.05769
1989	Slc4a2	0.000185	15.41	21.88	1.41986
1990	Ankrd17	0.000185	33.97	23.37	0.68796
1991	Tor3a	0.000185	11.09	15.18	1.3688
1992	Mfsd4b3	0.000185	6.81	3.2	0.469897
1993	Tatdn1	0.000186	11.12	15.77	1.41817
1994	Gnpnat1	0.000186	9.22	17.77	1.92733
1995	Zscan21	0.000186	16.25	21.99	1.35323
1996	Ndrg3	0.000186	14.95	22.61	1.51237
1997	S100a6	0.000186	69.96	224.65	3.21112
1998	Ric8b	0.000186	21.65	15.71	0.725635
[truncated: 4,315 more rows]
