# Supplementary material for: Prolonged cardiac NR4A2 activation causes dilated cardiomyopathy in mice
Source: Basic Res Cardiol. 2022 Jul 1;117(1):33. doi: 10.1007/s00395-022-00942-7 (PMC9249728; doi:10.1007/s00395-022-00942-7)
Supplement: Supplementary file 3 — Supplementary file3 (XLSX 119 KB) [file 395_2022_942_MOESM3_ESM.xlsx]

## Sheet: Online Data Set II
Dataset S2
Cell Signaling Phospho Antibody Array (Full Moon Biosystems Array No. PCS300)
Signal analysis from left ventricular tissue of Nr4a2-icTg mice and Cre recombinase expressing control mice at 21 days after tamoxifen treatment.
Protein List	Average Signal of Replicate Spots											Cre control + tam - Signal normalized to b-tubulin							Nr4a2-icTg + tam - Signal normalized to b-tubulin
	873M	874M	889M	876M	892M	894M	907M	953M	922M	954M		873M	889M	892M	907M	922M	avg		874M	876M	894M	953M	954M	Avg		t-test
14-3-3 theta/tau (Phospho-Ser232)	2423.17	464.167	953.333	1225.5	486.5	843.5	444.5	664.333	501.5	555.667		2.60696	1.81242	1.13271	1.32357	1.5	1.67513		1.53867	2.33725	2.39744	1.99001	1.56747	1.96617		0.384489
14-3-3 zeta/delta (Ab-232)	8982	3625.5	8274.67	4417.83	8091.17	3783.67	6251.17	3639.5	3922	2654.67		9.66326	15.7313	18.8386	18.6139	11.7308	14.9156		12.0182	8.42562	10.7541	10.9021	7.48848	9.91773		0.0385162
4E-BP1 (Ab-45)	348.333	282.5	350	302.5	269.833	309.333	244.167	266.667	351.5	286		0.374753	0.665399	0.62825	0.727047	1.05135	0.689359		0.936464	0.576923	0.879204	0.798802	0.80677	0.799633		0.401921
4E-BP1 (Phospho-Thr45)	1034	1203.17	868.333	1267	918	1494.33	713	1225	774	1266.83		1.11243	1.65082	2.13737	2.12308	2.31505	1.86775		3.9884	2.4164	4.24728	3.6695	3.57358	3.57903		0.00207968
Abl1 (Ab-754/735)	451	305.667	502.167	364.333	429.167	394.333	351.167	389	384.333	361		0.485207	0.954689	0.999224	1.04566	1.14955	0.926866		1.01326	0.694851	1.1208	1.16525	1.01834	1.0025		0.607443
Abl1 (Phospho-Thr754/735)	455.833	305.833	520.833	332.5	367.833	369.833	323.167	369.333	347.667	384.167		0.490407	0.990177	0.856422	0.962283	1.03988	0.867834		1.01381	0.634139	1.05116	1.10634	1.08369	0.977828		0.428927
ACC1 (Ab-80)	1673.33	1000.33	1696	1418	1494.83	1213.83	1399	967.333	1340.83	872.667		1.80025	3.22433	3.4804	4.16576	4.01047	3.33624		3.31602	2.70439	3.45002	2.89765	2.46168	2.96595		0.443448
ACC1 (Phospho-Ser80)	305.667	277.5	363	325.333	312.833	299.167	316.333	302.833	299.833	295.667		0.328851	0.690114	0.728366	0.941935	0.89681	0.717215		0.91989	0.62047	0.850308	0.907139	0.834039	0.826369		0.393288
Actin Pan(a/b/g) (Ab-55/53)	1196.5	551	1099	688.333	906	596.5	654	572.167	679.833	533.333		1.28725	2.08935	2.10943	1.94739	2.0334	1.89337		1.82652	1.31278	1.69541	1.71393	1.50447	1.61062		0.152471
Actin Pan(a/b/g) (Phospho-Tyr55/53)	427.167	279.333	413.833	357.333	375.833	335.5	310.833	313.5	303.167	278.667		0.459566	0.786755	0.875049	0.925558	0.90678	0.790742		0.925967	0.6815	0.953577	0.939091	0.786084	0.857244		0.529799
AKT	2264.67	659	1260.33	1112.17	989.5	885.5	761.5	787.5	724.167	771.833		2.43644	2.39607	2.30384	2.26749	2.166	2.31397		2.18453	2.12111	2.51682	2.35896	2.17724	2.27173		0.641878
AKT1 (Ab-308)	636	349.833	606.5	437	551.5	419.667	323.5	387.333	352	361.667		0.684239	1.15304	1.28405	0.963275	1.05284	1.02749		1.15967	0.833439	1.1928	1.16026	1.02022	1.07328		0.715438
AKT1 (Phospho-Ser473)	272.333	166.5	221.5	250.833	206	214.833	155.167	202.833	165.167	206.667		0.292989	0.421103	0.479627	0.462035	0.494018	0.429954		0.551934	0.478385	0.610611	0.607589	0.582981	0.5663		0.0143394
AKT1 (Phospho-Thr308)	351.333	170.167	253.5	322.333	249.667	296.333	125.167	236.167	175.5	227		0.377981	0.481939	0.581296	0.372705	0.524925	0.467769		0.564088	0.614749	0.842255	0.707439	0.640339	0.673774		0.0114372
AKT1S1 (Ab-246)	5156.17	2173.67	4698.17	2436.5	4202.83	2485	3290.17	2120.33	2608.83	1550.17		5.54725	8.93188	9.78541	9.79702	7.80309	8.37293		7.20552	4.64685	7.063	6.35147	4.37283	5.92794		0.0395004
AKT1S1 (Phospho-Thr246)	569.167	384.333	497.333	492.333	383.667	477.833	362.5	411	398.833	382.667		0.612336	0.945501	0.893287	1.0794	1.19292	0.94469		1.27403	0.93897	1.35812	1.23115	1.07945	1.17635		0.0971459
AKT2 (Ab-474)	280.5	213	267.667	238.5	224	222	176	213.333	192.333	225.333		0.301775	0.508872	0.521537	0.524069	0.575274	0.486305		0.706077	0.454863	0.630981	0.639041	0.635637	0.61332		0.0799968
AKT2 (Phospho-Ser474)	215.167	168	195.167	199.833	174.167	187.167	153	175	153.5	176.5		0.231486	0.371039	0.40551	0.455583	0.459123	0.384548		0.556906	0.381119	0.531975	0.524214	0.497884	0.49842		0.0590837
AMPKbeta1 (Ab-182)	1096	481.667	812.833	882.5	662.667	770.167	516	635.667	520.5	595.833		1.17913	1.54531	1.54288	1.53648	1.55683	1.47212		1.59669	1.68309	2.18901	1.90414	1.68077	1.81074		0.0314508
AMPKbeta1 (Phospho-Ser182)	428.5	275.5	374.667	340.167	361.167	344.5	298.5	342.667	286	341.167		0.461001	0.712294	0.8409	0.888834	0.855434	0.751692		0.91326	0.64876	0.979157	1.02646	0.962388	0.906005		0.173065
ASK1 (Ab-966)	1019.17	382	983.833	572.333	651.667	523	499	442.167	416	453.833		1.09647	1.87041	1.51727	1.48586	1.24427	1.44285		1.2663	1.09154	1.4865	1.32451	1.28021	1.28981		0.326832
ASK1 (Phospho-Ser966)	246.833	183.5	228.5	228.333	228	227.333	199.5	205.333	182	209.5		0.265555	0.434411	0.53085	0.594045	0.544367	0.473845		0.608287	0.435474	0.646139	0.615077	0.590973	0.57919		0.164952
ATF2 (Ab-62/44)	4161.5	1937.5	4798.5	2164.67	3132.33	2172	2888	2419	2375.5	1773.5		4.47714	9.12262	7.29298	8.5995	7.10518	7.31949		6.42265	4.12842	6.17338	7.24613	5.00282	5.79468		0.156955
ATF2 (Phospho-Ser62/44)	274.667	169	216.5	234.167	203.333	186.333	189.667	173.833	185.5	174		0.295499	0.411597	0.473419	0.564764	0.554835	0.460023		0.560221	0.446599	0.529607	0.520719	0.490832	0.509596		0.380114
BAD (Phospho-Ser136)	358	208.5	292.833	331.5	243	270.167	224.5	245.333	221.833	243.333		0.385153	0.556717	0.565774	0.668486	0.663509	0.567928		0.69116	0.632231	0.767883	0.734898	0.686413	0.702517		0.0438694
Bax	3865.83	1109.67	3786	1485.67	2230.67	1664.5	1821.17	1252.17	1350.67	964		4.15905	7.19772	5.19364	5.42283	4.03988	5.20262		3.67845	2.83344	4.73093	3.75087	2.71932	3.5426		0.0394634
BAX (Phospho-Thr167)	321.833	228.333	296.833	304.333	234	299.167	212.5	263.667	219.333	249.667		0.346244	0.564322	0.54482	0.632754	0.656032	0.548834		0.756906	0.58042	0.850308	0.789815	0.704278	0.736345		0.0300437
BCL-2 (Phospho-Ser70)	273	196.333	231.167	281.5	214.833	242.833	197.5	218.5	203	227.5		0.293706	0.43948	0.500194	0.588089	0.607178	0.48573		0.650829	0.536872	0.690194	0.654518	0.641749	0.634832		0.0438142
BCL-XL (Ab-47)	2426.5	1623.17	3196.33	1088	2572.67	1413.5	2330.17	1708.67	1902.5	1529.67		2.61054	6.07668	5.98991	6.93846	5.69043	5.4612		5.38066	2.07502	4.01753	5.11832	4.315	4.18131		0.212118
BCL-XL (Phospho-Ser62)	2486.5	1037.5	1731.67	1713.83	1856.17	1189	1226.17	1218.17	1225.17	1012.17		2.67509	3.29214	4.32169	3.65112	3.66451	3.52091		3.43923	3.2686	3.37944	3.64903	2.8552	3.3183		0.517483
Beclin-1	313.167	320.667	398	231.833	375	222	316	227	385.667	263.667		0.336919	0.756654	0.873108	0.940943	1.15354	0.812233		1.06298	0.442149	0.630981	0.67998	0.743771	0.711973		0.569121
Beta actin	19767.2	10614	21376.3	10066.8	16389.3	11296.5	14698.3	10950.7	11348.7	9423.83		21.2665	40.6394	38.1591	43.7667	33.9442	35.5552		35.1845	19.1993	32.1075	32.8028	26.5835	29.1755		0.225039
BID (Ab-78)	1411.5	785.667	1373	678.167	1373.83	625.833	887.167	667.167	860.833	622.333		1.51856	2.61027	3.19868	2.64169	2.57478	2.50879		2.60442	1.29339	1.77878	1.9985	1.75552	1.88612		0.109804
BID (Phospho-Ser78)	329.5	228.667	315.167	275.333	287.5	268.5	259.667	245.333	250.833	244		0.354492	0.599176	0.669383	0.773201	0.750249	0.6293		0.758011	0.525111	0.763145	0.734898	0.688293	0.693892		0.48059
BLNK (Ab-96)	1443.83	643.333	1184.5	1129.5	865	898.833	829.833	577.5	786.167	887.5		1.55334	2.2519	2.01397	2.47097	2.35145	2.12833		2.1326	2.15416	2.55471	1.72991	2.50353	2.21498		0.704329
BLNK (Phospho-Tyr96)	502.833	364.333	517.833	379.833	452.667	350.833	366.667	371.167	386.167	426.167		0.540972	0.984474	1.05394	1.09181	1.15503	0.965246		1.20773	0.724412	0.997158	1.11183	1.20216	1.04866		0.572025
B-RAF (Ab-598)	7039.83	2645.67	7446.33	3424.33	5522	2982.17	3887	2862.33	2950.17	2602.67		7.57379	14.1565	12.8568	11.5742	8.82403	10.9971		8.77017	6.53083	8.47608	8.57414	7.3418	7.9386		0.0468339
B-RAF (Phospho-Ser446)	665.167	334.5	638	378.667	447.667	460.333	369.667	422.667	379.167	410.333		0.715618	1.21293	1.0423	1.10074	1.1341	1.04114		1.10884	0.722187	1.30838	1.2661	1.1575	1.1126		0.610685
BRCA1 (Ab-1524)	4385.33	2339.83	4640.17	2615	4361.33	2335.17	3475.33	2901.67	2729.17	2381.5		4.71795	8.82161	10.1544	10.3484	8.16301	8.44108		7.75635	4.98729	6.63714	8.69196	6.71791	6.95813		0.248134
BRCA1 (Phospho-Ser1423)	567.167	245	332.667	354.833	481.167	298.5	290.833	269.167	285.833	295.167		0.610185	0.632446	1.12029	0.866005	0.854935	0.816773		0.812155	0.676732	0.848413	0.806291	0.832628	0.795244		0.831296
c-Abl (Ab-412)	1037	449.5	656.667	611.333	507.667	552.667	459	503.167	512.5	500.667		1.11565	1.24842	1.18199	1.36675	1.5329	1.28914		1.49006	1.16592	1.57082	1.50724	1.41232	1.42927		0.206808
c-Abl (Phospho-Tyr412)	247.333	193.5	223	238.167	192	215.333	173.5	200	179	204.833		0.266093	0.423954	0.447031	0.516625	0.535394	0.43782		0.641436	0.454228	0.612032	0.599101	0.577809	0.576921		0.0422816
Calmodulin (Ab-79/81)	516.167	729.5	453	995.333	689.333	407.833	616.5	521.5	681.5	562.5		0.555316	0.861217	1.60497	1.83573	2.03838	1.37912		2.41823	1.89828	1.15917	1.56216	1.58674	1.72492		0.358274
Calmodulin (Phospho-Thr79/Ser81)	347.333	231.167	269	260.5	280.5	294.667	251.833	276.333	251.833	238.333		0.373678	0.511407	0.653085	0.749876	0.75324	0.608257		0.766298	0.496821	0.837518	0.827758	0.672308	0.720141		0.28079
CaMK2A (Ab-286)	522.833	367.667	411.667	621.833	330.333	457.667	326	373.333	359.333	364.5		0.562489	0.782636	0.769111	0.97072	1.07478	0.831946		1.21878	1.18595	1.30081	1.11832	1.02821	1.17041		0.00954271
CaMK2A (Phospho-Thr286)	383.833	242.5	332.667	377.333	276.167	321.833	265.5	281.5	274.167	270.333		0.412946	0.632446	0.642996	0.790571	0.82004	0.6598		0.803867	0.719644	0.914732	0.843235	0.762576	0.808811		0.0987052
CaMK2-beta/gamma/delta (Ab-287)	2921.83	1105	2941.17	1692.5	2207.83	1325.67	1630.17	1115	1235.83	992		3.14345	5.59157	5.14047	4.85409	3.69641	4.4852		3.66298	3.22791	3.76788	3.33999	2.79831	3.35941		0.0506955
CaMK2-beta/gamma/delta (Phospho-Thr287)	930.333	407.833	705	618	624.333	541.667	524	521.333	521.333	465		1.0009	1.3403	1.45363	1.5603	1.55932	1.38289		1.35193	1.17864	1.53955	1.56166	1.31171	1.3887		0.964466
Caspase 1 (Ab-376)	670.333	468.333	825.667	468.5	605.167	464	534	516	526.333	502.833		0.721176	1.56971	1.409	1.59007	1.57428	1.37285		1.55249	0.893516	1.31881	1.54568	1.41843	1.34578		0.898542
Caspase 1 (Phospho-Ser376)	598.333	406.333	571.667	650.333	378.833	583.667	429.833	439.667	470.833	419.167		0.643715	1.08682	0.882033	1.2799	1.40828	1.06015		1.34696	1.24031	1.65893	1.31702	1.18242	1.34913		0.108528
Caspase 3	151.833	152	177.833	143	152.167	149.5	141.833	159.667	138	151.667		0.163349	0.338086	0.354288	0.422333	0.412762	0.338164		0.503867	0.272727	0.424917	0.478283	0.427833	0.421525		0.21234
Caspase 8	196.333	158	225.833	173.833	168	175.333	160.5	169.833	155.167	163.667		0.211225	0.429341	0.391153	0.477916	0.464108	0.394748		0.523757	0.331532	0.498342	0.508737	0.461683	0.46481		0.273191
Caspase 8 (Ab-347)	257.667	219.667	297.5	254.667	233.167	251	249.333	239.333	233.833	259.667		0.27721	0.565589	0.542879	0.742432	0.699402	0.565502		0.728177	0.485696	0.713406	0.716925	0.732487	0.675338		0.277936
Caspase 8 (Phospho-Ser347)	363.667	290.167	362.333	351.833	333	339.667	339.333	298.167	395.5	289		0.39125	0.688847	0.77532	1.01042	1.18295	0.809758		0.961878	0.671011	0.965419	0.89316	0.815233	0.86134		0.734318
Caspase 9 (Ab-196)	6123.5	4267.83	6436	3159.33	6061.5	3180.5	5137.67	3234.67	3954.83	2799.33		6.58795	12.2357	14.1129	15.2983	11.829	12.0128		14.1475	6.02543	9.03979	9.68947	7.89657	9.35975		0.22418
Caspase 9 (Phospho-Ser196)	3311.17	1482.83	2598.17	1662	2326.83	1702	1685.33	1230.83	1676.33	926.833		3.56231	4.93948	5.41754	5.01836	5.01396	4.79033		4.91547	3.16974	4.83752	3.68697	2.61448	3.84484		0.12663
Catalase (Ab-385)	2008.5	1035.83	1950.17	1379.83	1077.67	1222.83	1175.5	1024.83	1182	921.167		2.16084	3.70754	2.50912	3.50025	3.53539	3.08263		3.4337	2.6316	3.4756	3.0699	2.5985	3.04186		0.913675
Catalase (Phospho-Tyr385)	417.167	327.167	389.667	420.167	324	382.333	309.667	337.667	360	309.167		0.448808	0.740811	0.754366	0.922084	1.07677	0.788568		1.08453	0.801335	1.08669	1.01148	0.87212	0.971231		0.165316
Catenin beta (Ab-37)	748	490.333	773.833	451.167	674.5	456	476.167	448	470	456.167		0.804734	1.47117	1.57043	1.41787	1.40578	1.334		1.62541	0.860458	1.29607	1.34199	1.28679	1.28214		0.783586
Catenin beta (Phospho-Thr41/Ser45)	849	242.833	314.833	485.5	406	331.833	265.667	300	331	297.5		0.913394	0.598542	0.945285	0.791067	0.99003	0.847664		0.804972	0.925938	0.943155	0.898652	0.83921	0.882385		0.656566
CBL (Phospho-Tyr700)	728.833	330.167	535	574.167	528.833	607.167	406.5	361.333	356.167	324.833		0.784113	1.01711	1.23128	1.21042	1.0653	1.06165		1.09448	1.09504	1.72572	1.08238	0.916314	1.18279		0.474534
CDC25C (Ab-216)	10019.7	4735.67	9973.5	4863.83	6682.67	4460.67	6285.5	4930.17	4912.17	4730.17		10.7796	18.961	15.5592	18.7161	14.6924	15.7417		15.6983	9.27622	12.6784	14.7683	13.3432	13.1529		0.201905
CDC25C (Phospho-Ser216)	536.167	262.667	396.833	415.667	355.5	295	284.833	279.667	281.833	294.833		0.576833	0.754436	0.827707	0.848139	0.842971	0.770017		0.870718	0.792753	0.838465	0.837743	0.831688	0.834273		0.256906
CDK1/CDC2 (Ab-15)	310.833	217.833	292.833	289.5	233	248	205.167	239.167	201.5	244.833		0.334409	0.556717	0.542491	0.610918	0.602692	0.529446		0.722099	0.55213	0.704879	0.716425	0.690644	0.677236		0.0381885
CDK1/CDC2 (Phospho-Tyr15)	408	244	386.333	366.333	354.5	337.5	279.667	285.167	286.167	285.5		0.438946	0.734474	0.825378	0.832754	0.855932	0.737497		0.80884	0.698665	0.959261	0.854219	0.80536	0.825269		0.348615
Chk1 (Ab-286)	779.667	442	791.5	489.5	706.167	509	618.667	534.333	453.5	461.167		0.838802	1.50475	1.64416	1.84218	1.35643	1.43727		1.46519	0.933566	1.44671	1.6006	1.30089	1.34939		0.678906
Chk1 (Phospho-Ser286)	471.167	269.167	383.167	375.833	317.333	343.5	286	314.333	290.833	287.833		0.506903	0.728454	0.738844	0.851613	0.86989	0.739141		0.892265	0.716783	0.976315	0.941588	0.811942	0.867778		0.145872
Chk2 (Ab-68)	11729.2	3292.17	10785.2	6776.17	8874.67	6298.5	5149.17	6013.5	4497.67	3979		12.6188	20.5041	20.6628	15.3325	13.4526	16.5142		10.9133	12.9234	17.9019	18.0135	11.2243	14.1953		0.34883
Chk2 (Phospho-Thr68)	297	159.833	278.667	217.167	228	218.167	160	181.333	175.5	182.667		0.319527	0.529785	0.53085	0.476427	0.524925	0.476303		0.529834	0.414177	0.620085	0.543185	0.51528	0.524512		0.382945
c-Jun (Ab-243)	390.333	265.333	401.833	371.833	303.667	316	261.167	313.167	297.5	321.667		0.419939	0.763942	0.707024	0.777667	0.889831	0.71168		0.879558	0.709154	0.898153	0.938093	0.907381	0.866468		0.118451
c-Jun (Phospho-Ser73)	387	234.167	293	355	341.833	290.833	277	260.167	245.167	306.333		0.416353	0.557034	0.795887	0.824814	0.7333	0.665478		0.776243	0.67705	0.826622	0.779331	0.864128	0.784675		0.192883
COX41	353.333	232	317.333	349.333	232.833	285	235	260.167	224.167	242.333		0.380133	0.603295	0.542103	0.699752	0.670489	0.579154		0.769061	0.666243	0.810043	0.779331	0.683592	0.741654		0.0334572
CPI17 alpha (Ab-38)	218	174.667	204.833	244.5	168.833	214	169	189.167	167.833	189.833		0.234535	0.389417	0.393093	0.503226	0.501994	0.404453		0.579006	0.466306	0.608243	0.56665	0.535496	0.55114		0.0282174
CPI17 alpha (Phospho-Thr38)	213.833	179	209.167	245	171.667	217	171.667	185.333	172.333	183.833		0.230052	0.397655	0.39969	0.511166	0.515454	0.410803		0.59337	0.46726	0.616769	0.555167	0.518571	0.550227		0.04401
CREB (Ab-133)	195.667	158.333	189.833	201.5	205.833	191.833	154	195.667	152.5	206.833		0.210507	0.3609	0.479239	0.458561	0.456132	0.393068		0.524862	0.384298	0.545239	0.586121	0.583451	0.524794		0.0671089
CREB (Phospho-Ser133)	222.833	140.833	209	187.833	204.167	187.833	116.667	178.667	128.167	189		0.239735	0.397338	0.475359	0.347395	0.38335	0.368635		0.466851	0.358233	0.53387	0.535197	0.533145	0.485459		0.0531554
CrkII (Ab-221)	2197.5	640.667	1545	1478	951.833	1010.17	771.833	841.333	741.667	678		2.36417	2.93726	2.21614	2.29826	2.21834	2.40684		2.12376	2.81882	2.87115	2.52022	1.91255	2.4493		0.859587
CrkII (Phospho-Tyr221)	526.833	267	570.5	449.667	493.167	410.5	355.667	323.333	354.167	329.167		0.566792	1.0846	1.14823	1.05906	1.05932	0.983601		0.885083	0.857597	1.16675	0.968547	0.928538	0.961302		0.855805
Cyclin D1 (Ab-286)	2523.5	1179	2870.17	1485.33	2155.17	1279.17	1798.5	1275.83	1385.17	1038.33		2.7149	5.45659	5.01785	5.35533	4.14307	4.53755		3.90829	2.8328	3.63572	3.82177	2.92901	3.42552		0.081944
Cyclin D1 (Phospho-Thr286)	1616.5	914.333	1362	1127	1941.83	975.833	859.833	692.167	693.667	832.667		1.73911	2.58935	4.52115	2.5603	2.07478	2.69694		3.03094	2.1494	2.77357	2.07339	2.34885	2.47523		0.679305
Cyclin E1 (Ab-77)	9214.67	6595.67	11781.2	6031.33	9559	6671.5	8994.17	7200.67	6413	6778.17		9.91357	22.3977	22.2561	26.7816	19.1815	20.1061		21.8641	11.5029	18.9621	21.5696	19.1204	18.6038		0.669117
Cyclin E1 (Phospho-Thr77)	1375.33	514.833	901.667	966.333	1010.5	1083.5	702.167	707.667	821	559.333		1.47965	1.7142	2.35274	2.09082	2.45563	2.01861		1.70663	1.84298	3.07958	2.11982	1.57781	2.06536		0.889832
DARPP-32 (Ab-34)	1100.5	560.333	828.5	953.167	1021.17	684.5	787.167	618	752.333	618.833		1.18397	1.5751	2.37757	2.34392	2.25025	1.94616		1.85746	1.81786	1.94552	1.85122	1.74565	1.84354		0.683347
DARPP-32 (Phospho-Thr34)	455.667	326	433.167	483.667	345.167	441	329	369.167	348.167	368		0.490228	0.823511	0.803648	0.979653	1.04138	0.827683		1.08066	0.922441	1.25343	1.10584	1.03808	1.08009		0.0503537
EEF2 (Ab-56)	1025	593.667	890.833	797.833	811	728.667	808.5	617.667	877	604.167		1.10274	1.6936	1.88824	2.40744	2.62313	1.94303		1.96796	1.52161	2.07106	1.85022	1.70428	1.82303		0.685981
EEF2 (Phospho-Thr56)	779.167	484	608.333	596.333	670	505.833	605.667	458.333	649	442.333		0.838264	1.15653	1.55995	1.80347	1.94118	1.45988		1.60442	1.13732	1.43771	1.37294	1.24777	1.36003		0.661712
eEF2K (Ab-366)	1074.67	715.667	1565.67	578.5	1233.17	637.833	1090.5	800.833	643.167	668.167		1.15618	2.97655	2.87117	3.24715	1.92373	2.43495		2.37238	1.10331	1.81288	2.3989	1.88481	1.91446		0.286414
eEF2K (Phospho-Ser366)	533.5	258	652	380.833	406.667	389.667	287.167	290.833	307.167	288.333		0.573964	1.23954	0.946837	0.855087	0.918744	0.906835		0.855249	0.726319	1.10753	0.871193	0.813352	0.874729		0.80185
EGFR (Ab-1172)	450.833	368.5	416	497.5	374.333	454.5	339	385.833	339.167	370.333		0.485028	0.790875	0.871556	1.00943	1.01446	0.834269		1.22155	0.948824	1.2918	1.15577	1.04466	1.13252		0.0317425
EGFR (Phospho-Tyr1172)	492	273	372.333	430.167	323	366.333	302.167	302	314.833	295.667		0.529317	0.707858	0.752037	0.899752	0.941675	0.766128		0.904972	0.820407	1.04121	0.904643	0.834039	0.901055		0.144238
EGFR (Phospho-Tyr869)	541.333	257.833	400	411.333	388	374.5	318	300.167	334.167	288.167		0.582392	0.760456	0.903376	0.946898	0.999501	0.838525		0.854696	0.784488	1.06442	0.899151	0.812882	0.883128		0.633671
eIF2A (Ab-51)	1242.83	575.667	1108.83	714.5	1076	686	850.333	581.667	840.167	556.667		1.3371	2.10805	2.50524	2.53201	2.51296	2.19907		1.90829	1.36268	1.94979	1.74239	1.57029	1.70669		0.0887566
eIF2A (Phospho-Ser51)	237.167	190	221.833	255	193.167	239.5	181.167	210.5	184.667	207		0.255155	0.421736	0.449748	0.539454	0.552343	0.443687		0.629834	0.486332	0.68072	0.630554	0.583921	0.602272		0.0352136
elF4E (Ab-209)	187.167	182.833	209.667	200	189	201.667	185.333	194.167	180.167	202		0.201363	0.398606	0.440047	0.551861	0.538883	0.426152		0.606077	0.381437	0.573188	0.581628	0.569817	0.542429		0.160785
elF4E (Phospho-Ser209)	222.333	185.833	209.667	231.5	195.667	215.667	188	199.5	182	192.167		0.239197	0.398606	0.455568	0.559801	0.544367	0.439508		0.616022	0.441513	0.61298	0.597604	0.542078	0.562039		0.103909
Elk1 (Ab-389)	317.167	260.833	339.667	323.5	298.5	302.5	248.167	296.167	272.833	309.167		0.341223	0.645754	0.694994	0.738958	0.816052	0.647396		0.864641	0.616974	0.859782	0.887169	0.87212	0.820137		0.110099
Elk1 (Phospho-Ser383)	243.833	239.667	242.167	292.833	219.167	214.5	192.333	195.833	233.167	212.5		0.262327	0.460393	0.510283	0.572705	0.697408	0.500623		0.794475	0.558487	0.609664	0.58662	0.599436	0.629736		0.158461
eNOS (Ab-1179)	594.667	503.833	698.833	670.333	592.667	618.667	575.167	513.833	594	474.5		0.63977	1.32858	1.3799	1.71266	1.77667	1.36752		1.67017	1.27845	1.75841	1.53919	1.3385	1.51694		0.520492
eNOS (Phospho-Ser615)	741.333	454.5	701.667	593	545	568.833	506.333	498.667	486.167	480.667		0.797561	1.33397	1.26892	1.50769	1.45414	1.27246		1.50663	1.13096	1.61677	1.49376	1.3559	1.4208		0.355135
FADD (Phospho-Ser194)	2247.5	1556.67	2483.83	2232.83	2344.17	2209.17	2021.5	2303.17	1571.5	1870.67		2.41797	4.72212	5.4579	6.01935	4.7004	4.66355		5.16022	4.25842	6.27901	6.89915	5.27692	5.57475		0.268793
FAK (Ab-910)	5473.5	3679.33	6850.67	2567.17	6681.83	2877.17	5869	3606.83	4053.33	3363		5.88865	13.0241	15.5572	17.4759	12.1236	12.8139		12.1967	4.89606	8.17764	10.8043	9.4866	9.11226		0.151334
FAK (Phospho-Ser910)	756.167	384.167	533	432.667	529	426.167	499.667	396.167	444.833	381.167		0.81352	1.01331	1.23166	1.48784	1.33051	1.17537		1.27348	0.825175	1.21127	1.18672	1.07522	1.11437		0.68031
FGFR1 (Ab-766)	1015.83	493.167	880.333	538	819	493.167	686	483.667	599.667	423.667		1.09288	1.67364	1.90687	2.04268	1.79362	1.70194		1.63481	1.02606	1.40171	1.44883	1.19511	1.3413		0.101542
FGFR1 (Phospho-Tyr654)	1912.67	855.667	1880	1370.5	1340.83	1210.17	1303.83	1099.17	1079.17	911.167		2.05774	3.57414	3.12185	3.88238	3.22782	3.17279		2.83646	2.6138	3.4396	3.29256	2.57029	2.95054		0.55029
FKHRL1/FOXO3A (Ab-253)	3336.17	1871.33	4584	1416.17	3474.5	1829.5	2846	2606	2135.33	2122.67		3.58921	8.71483	8.08964	8.47444	6.38684	7.05099		6.20331	2.70089	5.19991	7.80629	5.98778	5.57964		0.279952
FKHRL1/FOXO3A (Phospho-Ser253)	435.667	306.667	376.167	388.333	360.167	344.333	318.167	274	354.5	269.333		0.468711	0.715146	0.838572	0.947395	1.06032	0.806028		1.01657	0.740623	0.978683	0.820769	0.759756	0.863281		0.636737
Fos (Ab-374)	680.833	460.5	633.333	609.5	490	541.5	444.5	495.833	470.167	444.333		0.732473	1.20406	1.14086	1.32357	1.40628	1.16145		1.52652	1.16243	1.53908	1.48527	1.25341	1.39334		0.13659
FOXO1/3/4-pan (Ab-24/32)	1123.83	578.5	989.167	770.5	757.667	687	739.167	628.167	703.667	623.167		1.20907	1.88054	1.76407	2.20099	2.10469	1.83187		1.91768	1.46949	1.95263	1.88168	1.75787	1.79587		0.85809
FOXO1/3/4-pan (Phospho-Thr24/32)	373	261.333	360.333	366.167	317	341	292.667	310	292.167	293.333		0.401291	0.685044	0.738068	0.871464	0.873878	0.713949		0.866298	0.698347	0.969209	0.928607	0.827457	0.857984		0.181164
Gab1 (Ab-627)	640.667	399	677	499.667	449.5	456.333	435.833	435.667	391.167	428.333		0.689259	1.28707	1.04657	1.29777	1.16999	1.09813		1.32265	0.952956	1.29702	1.30504	1.20827	1.21719		0.391597
Gab1 (Phospho-Tyr627)	210.5	199	223.167	289	187.5	234.5	203	201.667	200.5	194.833		0.226466	0.424271	0.436554	0.604467	0.599701	0.458292		0.659669	0.551176	0.666509	0.604094	0.5496	0.60621		0.0805961
Gab2 (Phospho-Tyr643)	4048.33	1749.33	3465.33	1994.83	2851.33	2041.83	2242.17	1625.83	2068	1367.5		4.35539	6.58809	6.63873	6.67643	6.18544	6.08881		5.7989	3.80451	5.80341	4.87019	3.85755	4.82691		0.0779193
GAPDH	113	123.667	127.167	120.5	152.667	120.333	116.333	130.667	125.5	137.5		0.121571	0.241762	0.355452	0.346402	0.375374	0.288112		0.409945	0.229816	0.342018	0.391413	0.38787	0.352212		0.299114
GRK2 (Ab-29)	3204.17	1658.17	3994	2013.17	2718.17	1939.5	2728.17	2027.33	1889.83	1722.67		3.44719	7.59316	6.32868	8.12357	5.65254	6.22903		5.49669	3.83948	5.51255	6.07289	4.85943	5.15621		0.270609
GRK2 (Phospho-Ser29)	714.667	390.333	567.333	624	636.167	496	511.167	415	519.333	388.833		0.768872	1.07858	1.48118	1.52208	1.55334	1.28081		1.29392	1.19008	1.40976	1.24314	1.09685	1.24675		0.839507
GSK3 alpha/beta (Phospho-Tyr216/279)	390.833	283.167	383	354.667	334	317.833	298.5	285	317.333	312.333		0.420477	0.728137	0.777648	0.888834	0.949153	0.75285		0.938674	0.676414	0.903363	0.853719	0.881053	0.850645		0.36842
GSK3 beta	403.333	233.667	414.167	356	360	273.167	259.167	257.333	243.667	244.333		0.433925	0.787389	0.838184	0.771712	0.728814	0.712005		0.774586	0.678957	0.776409	0.770844	0.689234	0.738006		0.737813
GSK3 beta (Phospho-Ser9)	185.667	169	222	221.333	185	190.667	158.333	182.333	166.667	183.5		0.199749	0.422053	0.430733	0.471464	0.498504	0.404501		0.560221	0.422123	0.541923	0.546181	0.51763	0.517616		0.0894899
HDAC1 (Ab-421)	42794.3	11602.7	37350.3	24812.7	13584	22621.2	9791.83	8948.67	17324.2	8021		46.0402	71.0082	31.6275	29.1568	51.817	45.9299		38.4619	47.3223	64.2951	26.8058	22.6262	39.9023		0.587184
HDAC1 (Phospho-Ser421)	810.5	406.167	731.833	560.667	674.5	424.333	515.5	438.333	474	386.167		0.871974	1.39132	1.57043	1.53499	1.41775	1.35729		1.34641	1.06929	1.20606	1.31303	1.08933	1.20482		0.301312
HDAC2 (Ab-394)	793.333	395.167	821.667	570.5	797.333	596.167	1044.17	592.833	974.333	642.833		0.853505	1.5621	1.85642	3.10918	2.91426	2.05909		1.30994	1.08805	1.69446	1.77584	1.81335	1.53633		0.275343
HDAC2 (Phospho-Ser394)	752.5	408.833	615.667	409.333	720.667	455.667	521.5	376.167	475.833	365.167		0.809575	1.17047	1.67792	1.55285	1.42323	1.32681		1.35525	0.780674	1.29512	1.12681	1.03009	1.11759		0.290979
HER2 (Ab-1221/1222)	1661	658.667	1194.17	1255.67	894.5	905.667	774.667	825.833	735.667	746.333		1.78698	2.27028	2.08265	2.3067	2.2004	2.1294		2.18343	2.39479	2.57414	2.47379	2.10531	2.34629		0.130237
HER2 (Phospho-Tyr1221/Tyr1222)	501.667	250.5	375.5	405.167	327.833	327.167	290	283	308.667	282		0.539717	0.713878	0.763291	0.863524	0.92323	0.760728		0.830387	0.772727	0.929891	0.847728	0.795487	0.835244		0.328688
HER2 (Phospho-Tyr1248)	312.667	230.167	291.833	332	246.5	279	222.833	238.667	239.5	254.833		0.336382	0.554816	0.573923	0.663524	0.716351	0.568999		0.762983	0.633185	0.792989	0.714928	0.718853	0.724588		0.0585745
HSP27 (Ab-82)	730.5	359	534.167	557.333	435.5	458.667	345.667	378.833	397.833	371.333		0.785906	1.01553	1.01397	1.02928	1.18993	1.00692		1.19006	1.06294	1.30365	1.1348	1.04748	1.14778		0.114445
HSP27 (Phospho-Ser15)	225.167	188.5	236.167	222.5	197.833	217	170.333	201.333	168.333	195.167		0.242245	0.448986	0.460613	0.507196	0.50349	0.432506		0.624862	0.424348	0.616769	0.603095	0.550541	0.563923		0.064999
HSP27 (Phospho-Ser82)	450.167	270.5	405.667	386.167	338.667	344.167	301.333	300.667	313	291.833		0.484311	0.771229	0.788514	0.89727	0.936191	0.775503		0.896685	0.736491	0.978209	0.900649	0.823225	0.867052		0.334515
HSP90B (Ab-254)	380.833	231.833	324.667	322.5	268.667	292	237	268.667	232	277.333		0.409718	0.617237	0.625534	0.705707	0.693918	0.610423		0.768508	0.615067	0.829938	0.804793	0.782323	0.760126		0.0508476
HSP90B (Phospho-Ser226)	631.167	415.667	694.333	626.5	595.333	681.5	484.667	574.833	486.667	547.667		0.679039	1.32003	1.38611	1.44318	1.45563	1.2568		1.3779	1.19485	1.937	1.72192	1.5449	1.55531		0.165134
IGF1R (Ab-1165/1166)	157.5	138.333	183.333	166.833	157.333	166.667	137.167	146.5	149.667	145.167		0.169446	0.348542	0.366317	0.408437	0.447657	0.34808		0.458564	0.318182	0.473709	0.438842	0.409497	0.419759		0.230509
IGF1R (Phospho-Tyr1165/1166)	323	229.667	278.5	375.5	230	308.333	230.167	245.5	259	253.5		0.347499	0.529468	0.535506	0.68536	0.774676	0.574502		0.761326	0.716147	0.876362	0.735397	0.715092	0.760865		0.0465049
IkB-alpha (Ab-32/36)	1673.33	538.333	4017.33	608.833	1322.33	829.667	993.5	610.167	628.5	514.667		1.80025	7.63752	3.07877	2.95831	1.87986	3.47094		1.78453	1.16116	2.35812	1.82776	1.45181	1.71668		0.147263
IkB-alpha (Phospho-Ser32/36)	16170.3	6103.5	16694.3	9938.33	17782.8	8302.67	10620.7	5609.17	9026.17	4863.67		17.3968	31.7383	41.4036	31.6248	26.9975	29.8322		20.2326	18.9542	23.5983	16.8023	13.7198	18.6614		0.0297363
IkB-epsilon (Ab-22)	7352	3037.33	8896.33	4629.33	6948	4323.5	5108.33	3720.83	3216.83	3392.33		7.90963	16.9132	16.1769	15.2109	9.62164	13.1665		10.0685	8.82899	12.2885	11.1458	9.56935	10.3802		0.187811
IkB-epsilon (Phospho-Ser22)	532.5	300.5	586.833	377.833	428.833	404	342.667	357.167	294.833	405.667		0.572889	1.11565	0.998448	1.02035	0.881854	0.917838		0.996133	0.720598	1.14827	1.0699	1.14433	1.01585		0.447377
IKK alpha/beta (Ab-180/181)	454	259.833	376.167	400.333	346.5	329	302.5	323.5	253.333	328.5		0.488435	0.715146	0.806752	0.900744	0.757727	0.733761		0.861326	0.763509	0.935102	0.969046	0.926657	0.891128		0.0774305
IKK alpha/beta (Phospho-Ser180/181)	366.167	251.667	406	344.667	304.667	251	273.333	308.833	268.5	308.833		0.393939	0.771863	0.709352	0.813896	0.803091	0.698428		0.834254	0.657343	0.713406	0.925112	0.87118	0.800259		0.304455
IKK-beta (Ab-199)	4259.17	2002	4608.83	2555.33	2705.83	2725.33	2884.83	2325.83	2222.67	1848.83		4.58221	8.76204	6.29996	8.59007	6.64806	6.97647		6.63646	4.87349	7.74609	6.96705	5.21533	6.28768		0.487921
IKK-beta (Phospho-Tyr188)	555.333	302.833	453.167	365.167	396.333	368.5	331	344	310.667	362.333		0.597454	0.861534	0.922778	0.985608	0.929212	0.859317		1.00387	0.69644	1.04737	1.03045	1.0221	0.960046		0.320947
IKK-beta (Phospho-Tyr199)	635.5	332	540.667	547.333	494.333	493.167	402.5	430.667	380.667	392.333		0.683701	1.02788	1.15095	1.19851	1.13858	1.03993		1.10055	1.04387	1.40171	1.29006	1.10672	1.18858		0.232904
IKK-gamma (Ab-31)	3684	1192	2780	1714.33	1954.17	2044.67	1675	945.333	1604.33	1024.33		3.96342	5.28517	4.54986	4.98759	4.7986	4.71693		3.95138	3.26955	5.81146	2.83175	2.88952	3.75073		0.143617
IKK-gamma (Phospho-Ser31)	390.333	268.667	387.167	333	325	337.667	310	305.5	299.167	272.833		0.419939	0.736058	0.756694	0.923077	0.894816	0.746117		0.890608	0.635092	0.959735	0.915127	0.769629	0.834038		0.435395
IL-10R-alpha (Ab-496)	463	321.833	459	277.667	378.5	279.833	341.833	287.333	330.833	301.5		0.498117	0.872624	0.881257	1.01787	0.989531	0.851879		1.06685	0.529561	0.795358	0.860709	0.850494	0.820594		0.811294
IL-10R-alpha (Phospho-Tyr496)	494.5	260.667	379.833	341.833	337.167	327.5	303.167	312.167	307.5	321.333		0.532006	0.722117	0.785021	0.90273	0.919741	0.772323		0.864088	0.651939	0.930838	0.935097	0.906441	0.857681		0.361032
IL-4R/CD124 (Ab-497)	469.5	298.5	467.333	360.667	342.667	335.5	326.667	336.333	300.333	329.167		0.50511	0.888466	0.797827	0.972705	0.898305	0.812483		0.989503	0.687858	0.953577	1.00749	0.928538	0.913393		0.343446
IL-4R/CD124 (Phospho-Tyr497)	525.167	275.833	410	407.5	340.5	351.667	315.333	345.5	319	347.667		0.564999	0.779468	0.792782	0.938958	0.954138	0.806069		0.914365	0.777177	0.999526	1.03495	0.980724	0.941348		0.144511
Integrin beta-3 (Ab-773)	497	374.5	445.833	504.5	374.833	441.333	346.167	394	383.5	403.167		0.534696	0.847592	0.87272	1.03077	1.14706	0.886567		1.24144	0.962174	1.25438	1.18023	1.13728	1.1551		0.0494839
Integrin beta-3 (Phospho-Tyr773)	420	261.5	358.5	417.833	334	334.5	286.167	303.833	298.833	310		0.451856	0.681559	0.777648	0.852109	0.893819	0.731398		0.866851	0.796885	0.950734	0.910135	0.874471	0.879815		0.110404
Interferon-alpha/beta receptor alpha chain (Ab-466)	790.5	580.5	812.333	523.5	608.667	566.167	610.667	549.167	590.167	505.833		0.850457	1.54436	1.41715	1.81836	1.7652	1.47911		1.92431	0.998411	1.60919	1.64503	1.42689	1.52077		0.861417
Interferon-gamma receptor alpha (Phospho-Tyr457)	344.167	287.333	344.167	313	271	313.333	273.333	286.167	287.167	275.5		0.370271	0.654309	0.630966	0.813896	0.858923	0.665673		0.952486	0.596949	0.890573	0.857214	0.777151	0.814875		0.195623
IRS-1 (Ab-312)	578.833	392.5	487.667	572	429.667	486.333	390.667	434.667	424.333	423.5		0.622736	0.927123	1.00039	1.16328	1.26919	0.996543		1.3011	1.09091	1.38228	1.30205	1.19464	1.2542		0.0677192
IRS-1 (Phospho-Ser312)	357.833	214.833	269.5	311.833	268.5	288.833	241.333	253.5	253	251.5		0.384974	0.512357	0.625146	0.71861	0.75673	0.599563		0.712155	0.594723	0.820938	0.759361	0.70945	0.719325		0.161862
JAK1 (Ab-1022)	1379	445.167	1099.67	727.667	621	657.167	584.167	551	501.833	465.667		1.48359	2.09062	1.44587	1.73945	1.501	1.65211		1.47569	1.38779	1.86784	1.65052	1.31359	1.53909		0.491653
JAK1 (Phospho-Tyr1022)	292.167	260.5	291.167	268	228.833	264	229.167	229.333	215.833	220.833		0.314327	0.553549	0.53279	0.682382	0.645563	0.545722		0.863536	0.511125	0.750355	0.68697	0.622943	0.686986		0.144528
JAK2 (Ab-1007)	1200.67	647.167	1009.83	892.333	765	755.333	694.5	707.833	679.833	681.833		1.29173	1.91984	1.78114	2.06799	2.0334	1.81882		2.1453	1.70184	2.14685	2.12032	1.92337	2.00754		0.28773
JAK2 (Phospho-Tyr1007)	183.833	187	208.333	219	178.333	207.167	174.167	177.333	174.667	177.667		0.197777	0.396071	0.415211	0.51861	0.522433	0.41002		0.61989	0.417673	0.58882	0.531203	0.501175	0.531752		0.114803
JAK2 (Phospho-Tyr221)	388.333	257.333	318.667	366.5	273.833	323.667	274.667	273.167	289.667	276.667		0.417787	0.60583	0.637563	0.817866	0.866401	0.669089		0.853039	0.698983	0.919943	0.818273	0.780442	0.814136		0.139518
JunB (Ab-259)	303.833	219.667	307.833	265.333	257.667	243	237.333	237.667	228.833	228.667		0.326878	0.585234	0.599922	0.7067	0.684447	0.580636		0.728177	0.506039	0.690668	0.711932	0.64504	0.656371		0.363569
JunB (Phospho-Ser259)	412.833	236.833	358	311.333	296.667	254.833	293.667	241.333	297.667	237.833		0.444146	0.680608	0.690726	0.874442	0.890329	0.71605		0.785083	0.59377	0.724301	0.722916	0.670898	0.699394		0.853129
Lamin A/C (Ab-392)	7964.67	3482.33	9289.5	3804.17	6393.17	4768.67	6855	4492	3839.67	3485.67		8.56876	17.6606	14.8851	20.4119	11.4845	14.6022		11.5436	7.25524	13.5538	13.4558	9.83263	11.1282		0.18962
Lamin A/C (Phospho-Ser392)	618.167	281.333	444.5	402.833	398.167	385.333	369.333	350.667	375	338.833		0.665053	0.845057	0.927047	1.09975	1.12164	0.931709		0.932597	0.768277	1.09522	1.05042	0.955806	0.960464		0.784587
LCK (Ab-393)	3863.83	1647.83	4520.67	1473.33	2961.67	1679.17	2114.17	1753.33	2225.17	1616		4.15689	8.59442	6.89562	6.29529	6.65553	6.51955		5.46243	2.80992	4.77262	5.25212	4.55853	4.57112		0.0513892
LCK (Phospho-Tyr393)	276.5	201.5	243.5	272.667	225	243.667	214.833	219.333	204.667	221.5		0.297472	0.462928	0.523865	0.639702	0.612164	0.507226		0.667956	0.520025	0.692563	0.657014	0.624824	0.632476		0.103516
LKB1 (Ab-334)	2583.83	949	2393.83	1088.67	2309	1338.67	1609	704.333	1197.5	644.5		2.77981	4.55101	5.37602	4.79107	3.58175	4.21593		3.14586	2.07629	3.80483	2.10984	1.81805	2.59097		0.0261762
LKB1 (Phospho-Thr189)	976.5	486.833	772.833	709.667	623	584.167	493.333	448.167	610.667	462.167		1.05056	1.46926	1.45052	1.46898	1.82652	1.45317		1.61381	1.35346	1.66035	1.34249	1.30371	1.45477		0.991443
LYN (Ab-507)	19359.2	8856.67	14807.8	12511.5	11409.5	9997.33	8749	4829.33	9583.67	8592.5		20.8275	28.1518	26.5646	26.0516	28.665	26.0521		29.3591	23.8617	28.415	14.4663	24.2384	24.0681		0.524674
LYN (Phospho-Tyr507)	784.667	428.833	657.5	568.167	586.333	527	511.167	466.167	490.5	396		0.844181	1.25	1.36515	1.52208	1.4671	1.2897		1.42155	1.0836	1.49787	1.39641	1.11707	1.3033		0.928802
MAP3K7/TAK1 (Ab-439)	329	257	321.333	412.167	236.333	355.833	250.833	281.667	262	266.5		0.353954	0.6109	0.550252	0.746898	0.783649	0.609131		0.851934	0.786078	1.01137	0.843734	0.751763	0.848976		0.0270796
MAP3K7/TAK1 (Phospho-Thr184)	388	279.333	362	365.333	269.333	370.333	273.167	327.833	303.833	316.333		0.417429	0.688213	0.627086	0.8134	0.908774	0.69098		0.925967	0.696758	1.05258	0.982027	0.892337	0.909934		0.0665988
MDM2 (Ab-166)	19746.2	11086.5	22289.8	11065.3	15834.3	12619.8	15882.7	13983.7	11018	12323.7		21.2439	42.3761	36.8669	47.2933	32.9551	36.1471		36.7508	21.1036	35.8688	41.8882	34.7635	34.075		0.722819
MDM2 (Phospho-Ser166)	422.5	273	423.333	428.833	297.667	399.333	287.333	340.5	271.5	298.333		0.454545	0.804816	0.693054	0.855583	0.812064	0.724013		0.904972	0.817864	1.13501	1.01997	0.841561	0.943875		0.0468195
MEK1 (Ab-291)	2558.17	1517.5	2238.83	2107.83	1629.83	1873.33	1459	1708	1346	1433.5		2.7522	4.25634	3.79472	4.34442	4.02592	3.83472		5.03039	4.02003	5.32449	5.11633	4.04372	4.70699		0.0612135
MEK1 (Phospho-Ser217)	497.833	367.667	421.833	385.333	306	396.667	229.167	335.333	306.833	310.833		0.535593	0.801965	0.712456	0.682382	0.917747	0.730028		1.21878	0.734901	1.12743	1.00449	0.876822	0.992486		0.0401272
MEK1 (Phospho-Ser221)	347	239	303.667	286	301.667	273.5	251.667	257.333	246.333	254.333		0.373319	0.577313	0.702367	0.74938	0.73679	0.627834		0.792265	0.545455	0.777357	0.770844	0.717442	0.720673		0.301154
Met (Ab-1234)	328.667	215.333	298.833	360.5	228.5	302.667	220.333	247.333	237.167	248.5		0.353595	0.568124	0.532014	0.656079	0.709372	0.563837		0.713812	0.68754	0.860256	0.740889	0.700987	0.740697		0.0328662
Met (Phospho-Tyr1234)	260.833	216	252	309.5	204.333	279.333	197.333	230.667	206.167	233.5		0.280617	0.479087	0.475747	0.587593	0.61665	0.487939		0.716022	0.590273	0.793937	0.690964	0.658674	0.689974		0.0176814
MITF (Ab-73)	3171.33	1507.83	3596.67	1790.67	2004	1750.83	2202.33	1817	1504	1465		3.41187	6.83777	4.66589	6.55782	4.4985	5.19437		4.99834	3.41513	4.97631	5.44284	4.13258	4.59304		0.443561
MITF (Phospho-Ser73)	782	355.5	574.333	469.167	608	413.167	387.5	476.5	389.667	316.5		0.841313	1.09189	1.4156	1.15385	1.1655	1.13363		1.17845	0.894787	1.17432	1.42736	0.892807	1.11355		0.886431
MKK4/SEK1 (Ab-80)	985.667	470	916.833	749.5	686	560.5	568	481.833	496.667	468.833		1.06043	1.74303	1.59721	1.69132	1.48554	1.5155		1.55801	1.42943	1.59308	1.44333	1.32252	1.46928		0.733712
MKK4/SEK1 (Phospho-Thr261)	272.667	195.5	264.167	254.5	239.667	254.5	210.667	226.667	191.833	229.833		0.293348	0.502218	0.558013	0.627295	0.573779	0.510931		0.648066	0.485378	0.723354	0.678982	0.648331	0.636822		0.112249
MSK1 (Ab-360)	8538.5	3164.5	7306.5	3837.33	7039.17	3274.5	4703.5	3319.33	4130.83	3603.17		9.18612	13.8907	16.3892	14.0055	12.3554	13.1654		10.4901	7.3185	9.30696	9.94309	10.1641	9.44454		0.0220672
MSK1 (Phospho-Ser376)	496.833	276.833	432.167	412.667	340.5	377	309.667	314.333	314.333	297.5		0.534517	0.82161	0.792782	0.922084	0.940179	0.802235		0.91768	0.787031	1.07153	0.941588	0.83921	0.911408		0.246968
mTOR (Ab-2481)	280	223.667	293.333	257.667	245.667	265.333	218.167	242.667	216.333	243		0.301237	0.557668	0.571983	0.649628	0.647059	0.545515		0.741436	0.491418	0.754145	0.72691	0.685472	0.679876		0.132523
mTOR (Phospho-Ser2448)	377	404.333	396.833	421.667	316.333	411.5	284.5	351.667	283	362		0.405594	0.754436	0.736515	0.847146	0.846461	0.718031		1.34033	0.804196	1.16959	1.05342	1.02116	1.07774		0.0171975
mTOR (Phospho-Ser2481)	429.833	232.333	338.5	389.333	296.667	328.667	257.833	256.667	281.833	245.833		0.462435	0.643536	0.690726	0.767742	0.842971	0.681482		0.770166	0.74253	0.934154	0.768847	0.693465	0.781832		0.223892
Myc (Ab-58)	775.5	488.333	726.333	646.333	430.5	636	448.833	483.167	480.833	538.833		0.83432	1.38086	1.00233	1.33648	1.43819	1.19843		1.61878	1.23268	1.80767	1.44733	1.51998	1.52529		0.0635048
Myc (Phospho-Ser62)	397.833	240.833	366.5	362	317.833	331.667	266.167	296.333	255.333	295.333		0.428008	0.696768	0.740008	0.792556	0.763709	0.68421		0.798343	0.690401	0.942681	0.887668	0.833098	0.830438		0.0997885
NFkB-p100/p52 (Ab-865)	7126.5	3298	5803.67	4433.5	4360.5	3426.5	4131	3403.67	3851.33	2991.33		7.66703	11.0336	10.1525	12.3007	11.5194	10.5347		10.9326	8.4555	9.73899	10.1957	8.43818	9.55219		0.324339
NFkB-p100/p52 (Phospho-Ser865)	642.333	351.333	505.833	520.667	551.167	368.833	380.333	344.167	413.833	347.5		0.691053	0.96166	1.28328	1.13251	1.23779	1.06126		1.16464	0.993007	1.04832	1.03095	0.980254	1.04343		0.878244
NFkB-p105/p50 (Ab-927)	1388.33	998.667	1137.33	1268.5	1142.5	1044.83	977.833	1022.5	1028.17	945.167		1.49363	2.16223	2.66007	2.91166	3.07527	2.46057		3.3105	2.41926	2.96968	3.06291	2.6662	2.88571		0.228894
NFkB-p105/p50 (Phospho-Ser337)	373	233.333	303	309.167	272.833	272.5	256.833	219.333	258.667	257.5		0.401291	0.576046	0.635235	0.764764	0.773679	0.630203		0.773481	0.589638	0.774514	0.657014	0.726375	0.704204		0.366684
NFkB-p65 (Ab-529)	804	428.833	672.333	705.667	467.333	599.5	444.167	479.333	432.833	421.5		0.864981	1.2782	1.08809	1.32258	1.29462	1.16969		1.42155	1.34584	1.70393	1.43585	1.189	1.41923		0.0719677
NFkB-p65 (Phospho-Ser311)	362.5	325.333	440.833	453.333	364.5	307.333	341.5	354.5	294.667	338.167		0.389995	0.838086	0.848661	1.01687	0.881356	0.794994		1.07845	0.86459	0.87352	1.06191	0.953926	0.966479		0.175536
NFkB-p65 (Phospho-Ser529)	65535	65535	65535	65535	65535	65535	65535	65535	65535	65535		70.5056	124.591	152.584	195.141	196.017	147.768		217.243	124.987	186.267	196.311	184.866	181.935		0.259145
NMDAR1 (Phospho-Ser897)	259	202.833	245.5	300.167	195.167	244.5	200.833	212.167	209.333	207.333		0.278644	0.46673	0.454404	0.598015	0.626122	0.484783		0.672376	0.572473	0.694931	0.635547	0.584861	0.632038		0.0570841
NMDAR2A/B (Phospho-Tyr1246/1252)	336	255.333	310.5	375.833	244.833	313.667	250.5	267	261.333	266.833		0.361485	0.590304	0.570043	0.745906	0.781655	0.609878		0.846409	0.716783	0.891521	0.7998	0.752703	0.801443		0.0456919
p21Cip1 (Ab-145)	235.5	196.833	253.5	215.667	229.5	221.833	196.5	210	180.667	209.167		0.253362	0.481939	0.534342	0.585112	0.540379	0.479027		0.652486	0.411316	0.630507	0.629056	0.590033	0.58268		0.195579
p21Cip1 (Phospho-Thr145)	181.333	161.667	184.833	195.167	168	194.333	160.5	169.167	148.833	177.167		0.195087	0.351394	0.391153	0.477916	0.445165	0.372143		0.535912	0.372219	0.552345	0.50674	0.499765	0.493396		0.0726046
P38 MAPK (Ab-182)	10304.5	2657.17	8826.33	6274.33	4317.33	4801	4212.33	2900.33	3015.67	2759		11.0861	16.7801	10.052	12.5429	9.01994	11.8962		8.80829	11.9663	13.6457	8.68797	7.78279	10.1782		0.3565
P38 MAPK (Phospho-Thr180/Tyr182)	873	616.667	803.833	631.833	656.5	561.5	572.333	509.5	627.333	531.333		0.939215	1.5282	1.52852	1.70422	1.87637	1.51531		2.0442	1.20502	1.59593	1.52621	1.49882	1.57404		0.78467
p44/42 MAP Kinase (Ab-202)	340.167	253.5	322.5	291.333	268.833	268.333	236.333	248.5	240.667	267.833		0.365967	0.613118	0.625922	0.703722	0.71984	0.605714		0.840331	0.555626	0.762672	0.744383	0.755524	0.731707		0.149757
p44/42 MAP Kinase (Phospho-Tyr204)	410.167	250.5	338.167	345.667	270.333	311.5	246.667	273.167	261.333	268.333		0.441277	0.642902	0.629414	0.734491	0.781655	0.645948		0.830387	0.65925	0.885362	0.818273	0.756935	0.790041		0.0737049
p53 (Ab-315)	9666.5	1443.33	5426.67	4910.33	5805	4731.83	4755.33	7098	2304.83	4285.83		10.3997	10.3169	13.5157	14.1598	6.89382	11.0572		4.78453	9.36491	13.4491	21.2621	12.0898	12.1901		0.71605
p53 (Phospho-Ser15)	7745.33	3983.83	9853.33	5029	5696.17	4847.83	5375.33	4284.17	5092.33	5631.67		8.3328	18.7326	13.2623	16.006	15.2313	14.313		13.2061	9.59123	13.7788	12.8333	15.8862	13.0591		0.549913
p53 (Phospho-Ser315)	698.667	291.667	331.167	374.667	392.167	327.5	305.667	333.167	248.833	312.333		0.751659	0.629594	0.913077	0.910174	0.744267	0.789754		0.966851	0.714558	0.930838	0.998003	0.881053	0.898261		0.17917
p53 (Phospho-Ser9)	374	258.667	326.833	308	306.667	309.667	298.5	237.5	329.167	266.5		0.402367	0.621356	0.714009	0.888834	0.984546	0.722222		0.857459	0.587413	0.880152	0.711433	0.751763	0.757644		0.766256
P70S6K (Ab-229)	827.167	382.333	576	764.333	577.333	572.667	443	491.333	471.167	431.167		0.889905	1.09506	1.3442	1.31911	1.40927	1.21151		1.2674	1.45772	1.62766	1.47179	1.21627	1.40817		0.144996
P70S6K (Phospho-Ser424)	299.667	196.667	267.333	269.5	236	245.5	215.833	214	208.5	209.333		0.322396	0.508238	0.549476	0.64268	0.623629	0.529284		0.651934	0.513986	0.697774	0.641038	0.590503	0.619047		0.205909
P70S6K (Phospho-Thr421)	366.5	229	316.5	334.5	265.167	300	237.333	257.667	257.167	240.833		0.394298	0.601711	0.617385	0.7067	0.769192	0.617857		0.759116	0.637953	0.852676	0.771842	0.679361	0.74019		0.136405
P73 (Ab-99)	290.333	179.333	245.833	250.333	235.167	226.5	184.5	215.167	177.5	210.167		0.312354	0.467364	0.547536	0.54938	0.530907	0.481508		0.594475	0.477432	0.643771	0.644533	0.592854	0.590613		0.0789727
P73 (Phospho-Tyr99)	259.5	181.667	232	268.167	225.667	223	190	216.5	182.167	219.333		0.279182	0.441065	0.525417	0.565757	0.544865	0.471257		0.60221	0.511443	0.633823	0.648527	0.618712	0.602943		0.0521015
P90RSK (Ab-359/363)	10597.2	5412.33	10954.2	5237	10693.3	5727.83	8804.17	5934.17	7134.33	5075.33		11.4009	20.8254	24.8972	26.2159	21.339	20.9357		17.9414	9.98792	16.28	17.7758	14.3169	15.2604		0.093554
P90RSK (Phospho-Thr359/Ser363)	1421.5	432.667	663	785.833	617.5	656.5	562.667	535.5	758.833	484		1.52932	1.26046	1.43772	1.67543	2.26969	1.63452		1.43425	1.49873	1.86594	1.60409	1.3653	1.55366		0.686794
PAK1 (Ab-204)	251.5	211.833	255.167	293.167	189.5	258.667	178.5	246.667	177.333	238.5		0.270576	0.485108	0.441211	0.531514	0.530409	0.451763		0.70221	0.559123	0.735197	0.738892	0.672779	0.68164		0.00432641
PAK1 (Phospho-Ser204)	411.333	289.333	382.667	397	294.667	362.333	277.167	341.167	295.667	315		0.442532	0.727503	0.686069	0.82531	0.884347	0.713152		0.959116	0.757152	1.02984	1.02197	0.888575	0.931331		0.0439783
PDGFR beta (Ab-1021)	203.667	188.333	249.5	171.833	206.333	193.333	189.833	197.667	194.167	190		0.219114	0.474335	0.480404	0.565261	0.580758	0.463974		0.624309	0.327718	0.549503	0.592112	0.535966	0.525922		0.477512
PDGFR beta (Phospho-Tyr1021)	356.333	234.667	315.667	330.167	254.833	304.833	247.167	245	251.667	234		0.38336	0.600127	0.593326	0.73598	0.752742	0.613107		0.777901	0.629688	0.866414	0.733899	0.660085	0.733597		0.164104
PDK1 (Ab-241)	17632.7	8158.67	18448.8	10859.3	16197.3	11440	13193.2	11348	9569.67	7962.33		18.9701	35.0738	37.7121	39.2849	28.6231	31.9328		27.0453	20.7107	32.5154	33.993	22.4607	27.345		0.34346
PDK1 (Phospho-Ser241)	918.333	378.5	586.5	846.833	1087	532.167	437.667	451.833	420.333	504.167		0.987986	1.11502	2.53085	1.30323	1.25723	1.43886		1.2547	1.61507	1.51255	1.35347	1.42219	1.4316		0.980315
PI3-kinase p85-alpha (Phospho-Tyr607)	196.667	167.167	207.5	201	176.333	199.667	162.167	184.5	163	180		0.211583	0.394487	0.410555	0.482878	0.487537	0.397408		0.554144	0.383344	0.567504	0.552671	0.507757	0.513084		0.0922675
PI3-kinase p85-subunit alpha/gamma (Ab-467/199)	290.167	258.5	314.167	311.833	231.167	348	245.833	342.5	251.5	353		0.312175	0.597275	0.538223	0.73201	0.752243	0.586385		0.856906	0.594723	0.989105	1.02596	0.995769	0.892493		0.0264208
PKC delta (Ab-645)	530.833	249	414	392.5	397.667	324.667	292.5	285.5	301.833	268		0.571096	0.787072	0.925883	0.870968	0.902792	0.811562		0.825414	0.74857	0.922785	0.855217	0.755994	0.821596		0.892958
PKC delta (Phospho-Ser645)	299.667	261.667	282	336.667	217.833	268.5	213.5	233	218.5	234		0.322396	0.536122	0.507179	0.635732	0.653539	0.530994		0.867403	0.642085	0.763145	0.697953	0.660085	0.726134		0.0266257
PKC theta (Ab-676)	237	199.833	257.833	232.167	221.667	226.5	229.5	207.667	223.833	225.333		0.254976	0.490177	0.516104	0.683375	0.669492	0.522825		0.662431	0.442784	0.643771	0.622067	0.635637	0.601338		0.394721
PKC theta (Phospho-Thr538)	228.5	178.833	217.5	217.833	228.667	217	178.333	200.333	167	202.5		0.245831	0.413498	0.532402	0.531017	0.499501	0.44445		0.592818	0.415448	0.616769	0.6001	0.571227	0.559272		0.117306
PLCG1 (Ab-783)	321	349.167	430.667	279	352.5	326	350.833	380.5	360.667	358.5		0.345347	0.818758	0.820722	1.04467	1.07876	0.821651		1.15746	0.532104	0.926575	1.13979	1.01128	0.953442		0.468786
PLCG1 (Phospho-Tyr783)	8569.67	1333.33	6182.67	4071.33	2066.67	2447.5	2214.5	1661	1470.83	1245.17		9.21965	11.7541	4.8118	6.59404	4.3993	7.35578		4.41989	7.76478	6.95642	4.97554	3.51246	5.52582		0.286028
PLK1 (Ab-210)	3715.33	1421	3828.83	2428.17	2582.5	2047.67	2342	1930.17	1688.67	1398		3.99713	7.27915	6.01281	6.9737	5.05085	5.86273		4.7105	4.63096	5.81999	5.78183	3.94358	4.97737		0.246332
PLK1 (Phospho-Thr210)	300	223	275.333	251.167	240.833	240.5	197	227.833	215	232.833		0.322754	0.523447	0.56073	0.5866	0.643071	0.52732		0.739227	0.479021	0.683562	0.682476	0.656794	0.648216		0.124544
PP1 alpha (Ab-320)	946.333	468.833	902.5	597	788	534.167	656.5	439.167	593.833	397.5		1.01811	1.71578	1.83469	1.95484	1.77617	1.65992		1.55414	1.13859	1.51824	1.31553	1.1213	1.32956		0.118105
PP1 alpha (Phospho-Thr320)	287.833	192.333	269.167	257.833	229.167	239.333	213	219.333	213	211		0.309665	0.511724	0.533566	0.634243	0.637089	0.525257		0.637569	0.491736	0.680246	0.657014	0.595205	0.612354		0.237793
PP2A-alpha (Ab-307)	5597	1822.83	5292.83	2404.67	3166.17	2131.33	2802.5	2232.83	2270.5	1630.17		6.02152	10.0624	7.37175	8.34491	6.79113	7.71835		6.04254	4.58614	6.05779	6.68847	4.5985	5.59469		0.0317345
PP2A-alpha (Phospho-Tyr307)	539.833	302.833	510.5	422.5	369	425	340.167	363.833	332.333	330.5		0.580778	0.970532	0.859139	1.0129	0.994018	0.883474		1.00387	0.805785	1.20796	1.08987	0.932299	1.00796		0.271417
PPAR-gamma (Ab-112)	13047.3	6447.5	15978.8	6322	10228.2	7324.83	8652.33	7642.17	7135.67	6047.33		14.0369	30.378	23.8141	25.7638	21.343	23.0672		21.3729	12.0572	20.819	22.8922	17.0588	18.84		0.239927
PPAR-gamma (Phospho-Ser112)	543.333	289.167	450.333	432.833	422.5	393	318.833	345.333	327.833	318.833		0.584544	0.856147	0.983702	0.94938	0.980558	0.870866		0.958564	0.825493	1.11701	1.03445	0.899389	0.96698		0.320662
PTEN (Ab-380)	3998.17	1197.5	2493.83	1951.33	4107.67	1184.17	2123.83	1044.5	1632.67	1299.5		4.30142	4.74113	9.56383	6.32407	4.88335	5.96276		3.96961	3.72155	3.3657	3.12881	3.66573	3.57028		0.039426
PTEN (Phospho-Ser380/Thr382/Thr383)	232.5	173.667	231	223.667	218.167	218.5	150.167	207.167	174	211.5		0.250134	0.439163	0.507955	0.447146	0.520439	0.432968		0.575691	0.426573	0.621033	0.620569	0.596615	0.568096		0.0562438
Raf1 (Ab-43)	2098.17	749.667	2027	1119.5	1222	1068.67	1079.33	1121.83	772.333	1003.17		2.25731	3.85361	2.84517	3.2139	2.31007	2.89601		2.48508	2.13509	3.03742	3.36046	2.82981	2.76957		0.738695
Raf1 (Phospho-Ser259)	252	202	230.167	254	256.333	221.833	214.167	213.167	197.333	223.667		0.271114	0.437579	0.596818	0.637717	0.590229	0.506691		0.669613	0.484425	0.630507	0.638542	0.630936	0.610805		0.204382
Ras-GRF1 (Ab-916)	449	303.667	1615.67	486.5	525.5	1228	341.667	474	350.333	405		0.483055	3.07161	1.22352	1.01737	1.04786	1.36868		1.00663	0.927845	3.49029	1.41987	1.14245	1.59742		0.7355
Ras-GRF1 (Phospho-Ser916)	290.5	239.667	303.333	289	240.333	283.167	224.833	278.333	236.167	266.333		0.312534	0.576679	0.559565	0.669479	0.706381	0.564928		0.794475	0.551176	0.804832	0.833749	0.751293	0.747105		0.0657881
Rb (Ab-807)	1820.83	981.833	1830.33	1104.33	1361.17	1047.67	1228.33	1045.33	1008.33	997		1.95894	3.47972	3.16919	3.65757	3.01595	3.05627		3.2547	2.10617	2.97774	3.1313	2.81241	2.85646		0.592722
Rb (Phospho-Ser608)	373.667	354.833	347.5	427.5	303.667	432	274.667	386.833	305.5	411.5		0.402008	0.660646	0.707024	0.817866	0.913759	0.700261		1.17624	0.815321	1.22785	1.15876	1.16079	1.10779		0.00725017
Rb (Phospho-Ser807)	340.667	507.5	326.5	439.5	307	491.5	289.167	497	292.333	499.5		0.366505	0.620722	0.714785	0.861042	0.874377	0.687486		1.68232	0.838207	1.39697	1.48877	1.40903	1.36306		0.00393524
RelB (Ab-552)	368.667	274.167	352.5	334.5	267.5	310	250.333	262.667	268	273.167		0.396629	0.670152	0.622817	0.745409	0.801595	0.647321		0.90884	0.637953	0.881099	0.78682	0.770569	0.797056		0.114619
RelB (Phospho-Ser552)	255.333	224.667	276.833	220	268	225.333	228.5	218.833	202	221.833		0.2747	0.526299	0.623981	0.680397	0.604187	0.541913		0.744751	0.41958	0.640455	0.655517	0.625764	0.617213		0.422689
RSK1/2/3/4 (Ab-221/227/218/232)	545	351.833	504.5	484.333	394.833	481.667	362.667	400.333	379.333	338.167		0.586337	0.959125	0.919286	1.0799	1.1346	0.935849		1.1663	0.923713	1.36902	1.1992	0.953926	1.12243		0.178269
RSK1/2/3/4 (Phospho-Ser221/227/218/232)	214	167.167	212	201.167	171.5	198.667	161.5	180.833	152.833	180.833		0.230231	0.403042	0.399302	0.480893	0.457129	0.394119		0.554144	0.383662	0.564661	0.541687	0.510108	0.510852		0.0663266
SAPK/JNK (Ab-185)	202.833	166.5	216.667	184.833	184	179.667	163.833	176.167	155	173.5		0.218218	0.411914	0.428405	0.487841	0.463609	0.401997		0.551934	0.352511	0.510658	0.527708	0.489422	0.486447		0.192035
SAPK/JNK (Phospho-Tyr185)	370.5	238	338.167	353.167	361	319.333	268	281.333	281.167	272.833		0.398601	0.642902	0.840512	0.798015	0.840977	0.704202		0.78895	0.673554	0.907627	0.842736	0.769629	0.796499		0.350886
Shc (Ab-349)	6684.83	526.833	4133.67	1969.5	2231.67	2982.67	708.167	1395.83	586.667	708.167		7.19186	7.85868	5.19596	2.10868	1.75474	4.82199		1.74641	3.7562	8.4775	4.18123	1.99765	4.0318		0.66288
Shc (Phospho-Tyr349)	662.333	277.5	553	454.167	412.333	389.667	335.167	357.167	324.833	358.167		0.712569	1.05133	0.960031	0.998015	0.971585	0.938706		0.91989	0.866179	1.10753	1.0699	1.01034	0.994768		0.470617
SHP-2 (Ab-542)	440	382.833	504.833	484	383.333	503	370.5	415.833	437.167	412.167		0.473373	0.959759	0.892511	1.10323	1.30758	0.947289		1.26906	0.923077	1.42965	1.24563	1.16267	1.20602		0.14704
SHP-2 (Phospho-Tyr542)	587.333	339	527.667	504	477	406	403.833	327	418.667	317		0.631881	1.00317	1.11059	1.20248	1.25224	1.04007		1.12376	0.961221	1.15396	0.979531	0.894217	1.02254		0.888557
Smad1 (Ab-465)	356.333	272.833	682.333	192	505.333	234.5	545.333	356.5	495.333	385.333		0.38336	1.29721	1.17656	1.62382	1.48156	1.1925		0.90442	0.366179	0.666509	1.0679	1.08698	0.818397		0.181185
Smad1 (Phospho-Ser187)	553.833	414.5	553.5	370.333	463.833	478.333	497.5	448.833	658.667	534.667		0.59584	1.05228	1.07994	1.48139	1.97009	1.23591		1.37403	0.706294	1.35955	1.34448	1.50823	1.25852		0.935483
Smad2 (Ab-255)	2086	1112.33	2501.67	1118.5	1354.33	1234	1384.5	1211.17	1126.17	1124.83		2.24422	4.75602	3.15328	4.12258	3.36839	3.5289		3.68729	2.13318	3.50734	3.62806	3.17301	3.22578		0.573147
Smad2 (Phospho-Ser467)	390.333	295.167	408.167	413.5	341.5	393.167	327.167	362.5	357.5	309.167		0.419939	0.775982	0.795111	0.974194	1.06929	0.806904		0.978453	0.78862	1.11748	1.08587	0.87212	0.968509		0.240799
Smad2/3 (Phospho-Thr8)	1014.5	736.5	962.333	921.833	727.333	860.833	701.333	731.5	701.167	660.5		1.09145	1.82953	1.69344	2.08834	2.09721	1.75999		2.44144	1.75811	2.44671	2.19121	1.86319	2.14013		0.141749
Smad3 (Ab-425)	489.333	567	537.833	677.333	460.5	660	509.833	604.667	560.333	576.5		0.526448	1.0225	1.07218	1.51811	1.67597	1.16304		1.87956	1.2918	1.87589	1.81128	1.62623	1.69695		0.0498229
Smad3 (Phospho-Ser213)	907	471	763.833	623.833	894.333	555	660.667	453.167	753.5	397.5		0.975793	1.45215	2.08227	1.96725	2.25374	1.74624		1.56133	1.18976	1.57745	1.35746	1.1213	1.36146		0.165755
Src (Ab-418)	25213.5	13864.2	24371.8	17622	22426.8	18937.5	19110.2	18714.8	14790.2	14636.2		27.1259	46.3343	52.2161	56.9037	44.2378	45.3636		45.9586	33.6084	53.8252	56.0604	41.2868	46.1479		0.907372
Src (Phospho-Tyr418)	31775.5	6421.67	24605	12215.5	20206.5	9934.17	13262.2	8193	11327	5491		34.1856	46.7776	47.0466	39.4903	33.8794	40.2759		21.2873	23.2972	28.2354	24.5422	15.4894	22.5703		0.00110937
SREBP-1 (Ab-439)	213.5	182.5	228.167	242.333	185.333	219.833	171	214	175.333	207.5		0.229693	0.433777	0.43151	0.509181	0.524427	0.425718		0.604972	0.462174	0.624822	0.641038	0.585331	0.583668		0.0330324
SRF (Ab-99)	2017.67	454.5	2221.83	1324.17	1646.5	1311.17	1697.17	1515.83	1098.67	1513.5		2.1707	4.22402	3.83353	5.0536	3.28614	3.7136		1.50663	2.52543	3.72667	4.54069	4.26939	3.31376		0.606232
SRF (Phospho-Ser99)	426.5	362.167	428.333	374.667	347.333	370.667	370.5	328.667	370.5	361.833		0.458849	0.814322	0.808692	1.10323	1.10818	0.858653		1.20055	0.714558	1.05353	0.984523	1.02069	0.99477		0.370415
STAT1 (Ab-727)	267.833	187.5	261.667	301.5	196.5	225	189.667	205.333	190.667	204		0.288148	0.497465	0.457509	0.564764	0.570289	0.475635		0.621547	0.575016	0.639507	0.615077	0.575458	0.605321		0.0401534
STAT1 (Phospho-Tyr701)	273.833	232.167	256.833	261.833	185.667	214.333	242.167	189.833	226.833	180.333		0.294603	0.488276	0.432286	0.721092	0.678465	0.522944		0.769613	0.499364	0.60919	0.568647	0.508698	0.591102		0.484466
STAT2 (Ab-690)	210.667	244.667	261	215.167	218.667	231.833	227.333	244.667	235	270.333		0.226645	0.496198	0.509119	0.676923	0.702891	0.522355		0.81105	0.410362	0.658929	0.732901	0.762576	0.675164		0.204411
STAT2 (Phospho-Tyr690)	545.833	352.333	487.167	385.333	431.167	397.5	436.667	338.167	476.5	363.833		0.587233	0.926172	1.00388	1.30025	1.42522	1.04855		1.16796	0.734901	1.1298	1.01298	1.02633	1.01439		0.841971
STAT3 (Ab-705)	460.333	359	547	456.5	448.667	386.833	395.667	382.833	375.167	376.333		0.495248	1.03992	1.04463	1.17816	1.12213	0.976019		1.19006	0.870629	1.09948	1.14678	1.06159	1.07371		0.489093
STAT3 (Phospho-Tyr705)	732.667	333.167	470.333	561	356.667	394.333	365	337.5	409.5	286		0.788237	0.89417	0.830423	1.08685	1.22483	0.964901		1.10442	1.06993	1.1208	1.01098	0.80677	1.02258		0.581811
STAT4 (Ab-693)	223.167	170.5	214.333	218	186	176.833	185.333	177.833	185.333	210.333		0.240093	0.407478	0.433062	0.551861	0.554337	0.437366		0.565193	0.415766	0.502605	0.532701	0.593324	0.521918		0.231667
STAT4 (Phospho-Tyr693)	65535	32282.7	63126.5	47716.5	54873.3	45742.3	44349.5	43395.8	35982.8	34447.8		70.5056	120.012	127.761	132.058	107.626	111.593		107.014	91.0041	130.011	129.993	97.173	111.039		0.968891
STAT5A (Ab-780)	24427.2	14706.5	23318	14934.7	24202.5	16436.2	19164.8	15602.3	16374.8	13220.5		26.2799	44.3308	56.3504	57.0665	48.9776	46.601		48.7508	28.4832	46.7158	46.7369	37.2934	41.596		0.48223
STAT5A (Phospho-Tyr694)	214.833	201.833	207	195	197.667	207.833	191.833	198.5	187.833	197.333		0.231128	0.393536	0.460225	0.571216	0.561815	0.443584		0.669061	0.371901	0.590715	0.594608	0.556653	0.556588		0.194795
STAT5B (Ab-731)	238	227.5	273.333	226	230.5	241.667	227.167	251.167	194	281.833		0.256052	0.519645	0.536671	0.676427	0.580259	0.513811		0.754144	0.431024	0.686878	0.752371	0.795016	0.683887		0.11395
STAT5B (Phospho-Ser731)	280.333	218.333	272	252	257.5	261.833	252	224	255	224.667		0.301596	0.51711	0.599534	0.750372	0.762712	0.586265		0.723757	0.48061	0.744197	0.670994	0.633756	0.650663		0.524982
STAT6 (Ab-645)	9548.33	5038.83	9186.5	6404	8300.33	6274.33	6996.67	6172	5255.17	5271.5		10.2725	17.4648	19.3256	20.8337	15.7183	16.723		16.7033	12.2136	17.8333	18.4883	14.8702	16.0217		0.752723
STAT6 (Phospho-Thr645)	521.833	289.5	411.167	361.667	409.333	350	311.833	342.167	302.667	374.167		0.561413	0.781686	0.953046	0.928536	0.905284	0.825993		0.959669	0.689765	0.994789	1.02496	1.05548	0.944932		0.258651
SYK (Ab-525)	933	774.667	891.5	902.667	836.333	827.667	806.333	779.333	876.5	713.833		1.00377	1.69487	1.94723	2.40099	2.62164	1.9337		2.56796	1.72155	2.35244	2.3345	2.01363	2.19802		0.43339
SYK (Phospho-Tyr348)	478	337	432.833	411.833	373.667	421.167	366.833	369.167	397.667	356.667		0.514255	0.822877	0.870004	1.09231	1.18943	0.897775		1.11713	0.785442	1.19706	1.10584	1.00611	1.04232		0.323348
Synuclein alpha (Ab-125)	459	228.833	349.5	319	295.167	262	258.5	225.333	271.833	215.667		0.493814	0.664449	0.687233	0.769727	0.813061	0.685657		0.758564	0.608392	0.744671	0.674988	0.608369	0.678996		0.919318
Synuclein alpha (Phospho-Tyr136)	385.5	222.167	312.333	337.833	265.667	314	257.833	272	274.333	241.667		0.414739	0.59379	0.618549	0.767742	0.820538	0.643072		0.736464	0.64431	0.892468	0.814778	0.681711	0.753946		0.225622
Tau (Ab-235)	23299.3	11788.3	24117	14016.7	16478.8	13727.2	16188.5	14144	11136.3	11744.3		25.0665	45.8498	38.3675	48.204	33.3091	38.1594		39.0773	26.7324	39.0161	42.3684	33.1293	36.0647		0.688687
Tau (Phospho-Ser235)	370.167	215.5	331.167	291.333	311.5	264.167	269.5	279.667	254.167	246.5		0.398243	0.629594	0.725262	0.802481	0.760219	0.66316		0.714365	0.555626	0.750829	0.837743	0.695346	0.710782		0.592576
Tau (Phospho-Ser396)	357.333	222.5	302	322.333	279	312	261.833	289.833	245.5	308.167		0.384436	0.574144	0.649593	0.779653	0.734297	0.624425		0.737569	0.614749	0.886784	0.868198	0.869299	0.79532		0.0856305
TGFBR1 (Ab-165)	359.5	254.667	327.833	345	287.667	315	252.333	299.333	269.167	267		0.386767	0.623257	0.669771	0.751365	0.805085	0.647249		0.844199	0.657978	0.89531	0.896655	0.753173	0.809463		0.0950991
TGFBR2 (Ab-250)	3266	2006.67	2566.67	1798.67	2484.17	1341	2478	1236.17	1462.67	1763.33		3.51372	4.87959	5.78386	7.37866	4.37488	5.18614		6.65193	3.43039	3.81146	3.70295	4.97414	4.51417		0.471602
Trk B (Ab-515)	2631.5	1639	4825.33	1622.83	1941.33	1336.33	2962.33	1172.17	1986.17	1612.67		2.83109	9.17364	4.51998	8.82084	5.94068	6.25725		5.43315	3.09504	3.7982	3.51123	4.54913	4.07735		0.129907
Trk B (Phospho-Tyr515)	1443	614.5	1456.17	780.167	1024.83	840.833	793.333	625.333	649.667	582.167		1.55245	2.76838	2.38611	2.36228	1.94317	2.20248		2.03702	1.48792	2.38986	1.87319	1.64222	1.88604		0.260205
Tuberin/TSC2 (Ab-939)	1349.67	698	1807.33	749	1048.33	833	858.667	881	789.167	791.167		1.45204	3.43599	2.44082	2.55682	2.36042	2.44922		2.31381	1.42848	2.3676	2.63904	2.23178	2.19614		0.519152
Tuberin/TSC2 (Phospho-Thr1462)	332.167	215	300.333	298.167	226.833	305.5	230.833	256.667	228.833	252.833		0.357361	0.570976	0.528133	0.687345	0.684447	0.565652		0.712707	0.568659	0.868309	0.768847	0.713211	0.726346		0.0726125
Tubulin-b	929.5	301.667	526	524.333	429.5	351.833	335.833	333.833	334.333	354.5		1	1	1	1	1	1		1	1	1	1	1	1
VASP (Ab-157)	1817.67	832	1902.33	767.5	1454.33	733	1319.67	821.333	942.333	829		1.95553	3.6166	3.38611	3.92953	2.81854	3.14126		2.75801	1.46376	2.08337	2.46031	2.3385	2.22079		0.0551959
VASP (Phospho-Ser157)	237	155.5	210.333	231	184.5	218.667	165.333	190.833	162.5	187.833		0.254976	0.399873	0.429569	0.492308	0.486042	0.412554		0.51547	0.440559	0.621506	0.571643	0.529854	0.535806		0.0469555
VDAC1	249.667	203	247.5	274.167	207.167	237.833	207.167	230.833	193.333	224.167		0.268603	0.470532	0.482344	0.616873	0.578265	0.483324		0.672928	0.522886	0.675983	0.691463	0.632346	0.639121		0.0506167
VEGFR2 (Ab-1214)	16380.2	8906.33	17143.3	10277.7	14907.7	10761.5	13270.3	10541.8	9843.67	9266.67		17.6226	32.5919	34.7094	39.5146	29.4427	30.7762		29.5238	19.6014	30.5869	31.5781	26.1401	27.4861		0.462988
VEGFR2 (Phospho-Tyr1175)	462	311.5	437.667	489.333	333.667	411.667	365.167	359.833	390.333	370.667		0.497041	0.832066	0.776872	1.08734	1.1675	0.872164		1.0326	0.933249	1.17006	1.07788	1.0456	1.05188		0.189439
VEGFR2 (Phospho-Tyr1214)	449.833	290.5	399	414.667	336.833	345.833	313.333	288.833	341.167	309.5		0.483952	0.758555	0.784245	0.933002	1.02044	0.796039		0.962983	0.790846	0.982946	0.865202	0.873061	0.895008		0.342766
WNT1	276.5	234	280.833	262.833	249.5	245.333	243.167	241.833	217.333	230		0.297472	0.533904	0.580908	0.724069	0.65005	0.557281		0.775691	0.501271	0.6973	0.724413	0.648801	0.669495		0.229525
Zap-70 (Ab-319)	1674	1088.5	1542.17	1239.17	1391.67	1204.67	1199.17	1131.17	1137.5	1033.5		1.80097	2.93188	3.2402	3.57072	3.40229	2.98921		3.60829	2.36332	3.42397	3.38842	2.91537	3.13987		0.707528
Zap-70 (Phospho-Tyr319)	971.333	542.667	715.833	826.333	829.333	602.667	666	511.833	689	512.667		1.04501	1.3609	1.93093	1.98313	2.06082	1.67616		1.7989	1.57597	1.71293	1.5332	1.44617	1.61343		0.773164
